# Supplementary material for: 3-(4-Chloro­phen­yl)-1-(2-methyl-4-phenyl­quinolin-3-yl)prop-2-en-1-one
Source: Acta Crystallogr Sect E Struct Rep Online. 2011 Feb 12;67(Pt 3):o621. doi: 10.1107/S1600536811004661 (PMC3051952; doi:10.1107/S1600536811004661)
Supplement: Supplementary file 1 [file e-67-0o621-sup1.cif]

##############################################################################
###                                                                        ###
###        Electronic paper (Acta Crystallographica Section E)             ###
###                                                                        ###
##############################################################################
#                                                                            #
# This CIF contains the data in a paper accepted for publication in Acta     #
# Crystallographica Section E. It conforms to the requirements of Notes      #
# for Authors for Section E, and has been peer reviewed under the auspices   #
# of the IUCr Commission on Journals.                                        #
#                                                                            #
# Full details of the Crystallographic Information File format               #
# are given in the paper "The Crystallographic Information File (CIF):       #
# a New Standard Archive File for Crystallography" by S. R. Hall, F. H.      #
# Allen and I. D. Brown [Acta Cryst. (1991), A47, 655-685].                  #
#                                                                            #
# The current version of the core CIF dictionary is obtainable from          #
# ftp://ftp.iucr.org/pub/cif_core.dic. The current version number is 2.4.    #
#                                                                            #
# Software is freely available for graphical display of the structure(s) in  #
# this CIF.  For information consult the CIF home page http://www.iucr.org/  #
# cif/home.html                                                              #
#                                                                            #
# This file may be used for bona fide research purposes within the           #
# scientific community so long as proper attribution is given to the journal # 
# article from which it was obtained.                                        #
#                                                                            #
##############################################################################
                                             
data_I
_audit_creation_method     SHELXL-97
_chemical_name_systematic
;
3-(4-Chlorophenyl)-1-(2-methyl-4-phenylquinolin-3-yl)prop-2-en-1-one
;
_chemical_name_common     ?
_chemical_formula_moiety     'C25 H18 Cl N O'
_chemical_formula_sum     'C25 H18 Cl N O'
_chemical_formula_iupac     'C25 H18 Cl N O'
_chemical_formula_weight     383.85
_chemical_melting_point     ?
_symmetry_cell_setting     triclinic
_symmetry_space_group_name_H-M     'P -1'
_symmetry_space_group_name_hall     '-P 1'
loop_
    _symmetry_equiv_pos_as_xyz
    'x, y, z'
    '-x, -y, -z'
_cell_length_a     6.5376(2)
_cell_length_b     10.0345(4)
_cell_length_c     15.6545(6)
_cell_angle_alpha     90.845(3)
_cell_angle_beta     95.521(3)
_cell_angle_gamma     107.035(3)
_cell_volume     976.36(6)
_cell_formula_units_Z     2
_cell_measurement_reflns_used     4929
_cell_measurement_theta_min     5.3051
_cell_measurement_theta_max     77.1427
_cell_measurement_temperature     295(2)
_exptl_crystal_description     needle
_exptl_crystal_colour     colorless
_exptl_crystal_size_max     0.52
_exptl_crystal_size_mid     0.18
_exptl_crystal_size_min     0.12
_exptl_crystal_density_diffrn     1.306
_exptl_crystal_density_meas     ?
_exptl_crystal_density_method     'not measured'
_exptl_crystal_F_000     400
_exptl_absorpt_coefficient_mu     1.839
_exptl_absorpt_correction_type     multi-scan
_exptl_absorpt_process_details
;
(CrysAlis PRO; Oxford Diffraction, 2009)
;
_exptl_absorpt_correction_T_min     0.54367
_exptl_absorpt_correction_T_max     1.00000
_exptl_special_details
;
;
_diffrn_ambient_temperature     295(2)
_diffrn_radiation_type     CuK\a
_diffrn_radiation_wavelength     1.54184
_diffrn_radiation_source     'Enhance (Cu) X-ray Source'
_diffrn_radiation_monochromator     graphite
_diffrn_measurement_device_type     'Oxford Diffraction Xcalibur Ruby Gemini'
_diffrn_measurement_method     \w
_diffrn_detector_area_resol_mean     10.5081
_diffrn_reflns_number     7607
_diffrn_reflns_av_R_equivalents     0.0193
_diffrn_reflns_av_sigmaI/netI     0.0169
_diffrn_reflns_theta_min     5.31
_diffrn_reflns_theta_max     77.35
_diffrn_reflns_theta_full     67.50
_diffrn_measured_fraction_theta_max     0.980
_diffrn_measured_fraction_theta_full     0.998
_diffrn_reflns_limit_h_min     -3
_diffrn_reflns_limit_h_max     8
_diffrn_reflns_limit_k_min     -12
_diffrn_reflns_limit_k_max     12
_diffrn_reflns_limit_l_min     -19
_diffrn_reflns_limit_l_max     19
_diffrn_standards_number     ?
_diffrn_standards_interval_count     ?
_diffrn_standards_interval_time     ?
_diffrn_standards_decay_%     ?
_refine_special_details
;
Refinement of <i>F</i>^2^ against ALL reflections. The weighted <i>R</i>-factor
<i>wR</i> and goodness of fit <i>S</i> are based on <i>F</i>^2^, conventional
<i>R</i>-factors <i>R</i> are based on <i>F</i>, with <i>F</i> set to zero for
negative <i>F</i>^2^. The threshold expression of <i>F</i>^2^ >
\s(<i>F</i>^2^) is used only for calculating <i>R</i>-factors(gt) <i>etc</i>.
and is not relevant to the choice of reflections for refinement.
<i>R</i>-factors based on <i>F</i>^2^ are statistically about twice as large
as those based on <i>F</i>, and <i>R</i>- factors based on ALL data will be
even larger.
;
_reflns_number_total     4065
_reflns_number_gt     3402
_reflns_threshold_expression     I>2\s(I)
_refine_ls_structure_factor_coef     Fsqd
_refine_ls_matrix_type     full
_refine_ls_R_factor_all     0.0552
_refine_ls_R_factor_gt     0.0490
_refine_ls_wR_factor_gt     0.1524
_refine_ls_wR_factor_ref     0.1601
_refine_ls_goodness_of_fit_ref     1.044
_refine_ls_restrained_S_all     1.044
_refine_ls_number_reflns     4065
_refine_ls_number_parameters     254
_refine_ls_number_restraints     0
_refine_ls_hydrogen_treatment     constr
_refine_ls_weighting_scheme     calc
_refine_ls_weighting_details
         'calc w=1/[\s^2^(Fo^2^)+(0.1125P)^2^+0.0628P] where P=(Fo^2^+2Fc^2^)/3'
_atom_sites_solution_hydrogens     geom
_atom_sites_solution_primary     direct
_atom_sites_solution_secondary     difmap
_refine_ls_shift/su_max     0.001
_refine_ls_shift/su_mean     0.000
_refine_diff_density_max     0.287
_refine_diff_density_min     -0.239
_refine_ls_extinction_method     none
_refine_ls_extinction_coef     ?
loop_
    _atom_type_symbol
    _atom_type_description
    _atom_type_scat_dispersion_real
    _atom_type_scat_dispersion_imag
    _atom_type_scat_source
    'C' 'C' 0.0181 0.0091
                         'International Tables Vol C Tables 4.2.6.8 and 6.1.1.4'
    'H' 'H' 0.0000 0.0000
                         'International Tables Vol C Tables 4.2.6.8 and 6.1.1.4'
    'N' 'N' 0.0311 0.0180
                         'International Tables Vol C Tables 4.2.6.8 and 6.1.1.4'
    'O' 'O' 0.0492 0.0322
                         'International Tables Vol C Tables 4.2.6.8 and 6.1.1.4'
    'Cl' 'Cl' 0.3639 0.7018
                         'International Tables Vol C Tables 4.2.6.8 and 6.1.1.4'
_computing_data_collection
;
CrysAlis PRO (Oxford Diffraction, 2009)
;
_computing_cell_refinement
;
CrysAlis PRO (Oxford Diffraction, 2009)
;
_computing_data_reduction
;
CrysAlis PRO (Oxford Diffraction, 2009)
;
_computing_structure_solution     'SHELXS97 (Sheldrick, 2008)'
_computing_structure_refinement     'SHELXL97 (Sheldrick, 2008)'
_computing_molecular_graphics     'SHELXTL (Sheldrick, 2008)'
_computing_publication_material     'SHELXTL (Sheldrick, 2008)'
loop_
    _atom_site_type_symbol
    _atom_site_label
    _atom_site_fract_x
    _atom_site_fract_y
    _atom_site_fract_z
    _atom_site_U_iso_or_equiv
    _atom_site_adp_type
    _atom_site_calc_flag
    _atom_site_refinement_flags
    _atom_site_occupancy
    _atom_site_disorder_assembly
    _atom_site_disorder_group
    Cl Cl -0.41045(10) -0.24622(7) 0.99317(4) 0.1004(3) Uani d . 1 . .
    O O 0.6524(2) 0.15628(12) 0.65464(9) 0.0678(3) Uani d . 1 . .
    N N 0.22876(19) 0.41447(12) 0.55076(8) 0.0485(3) Uani d . 1 . .
    C C1 0.0479(2) 0.02060(15) 0.82219(9) 0.0505(3) Uani d . 1 . .
    C C2 0.0750(3) -0.10510(17) 0.85056(12) 0.0603(4) Uani d . 1 . .
    H H2A 0.1889 -0.1338 0.8340 0.072 Uiso calc R 1 . .
    C C3 -0.0651(3) -0.18756(18) 0.90290(12) 0.0671(4) Uani d . 1 . .
    H H3A -0.0465 -0.2714 0.9212 0.081 Uiso calc R 1 . .
    C C4 -0.2326(3) -0.14364(19) 0.92754(11) 0.0638(4) Uani d . 1 . .
    C C5 -0.2633(3) -0.0196(2) 0.90095(13) 0.0696(4) Uani d . 1 . .
    H H5A -0.3765 0.0092 0.9181 0.083 Uiso calc R 1 . .
    C C6 -0.1218(3) 0.06090(18) 0.84822(12) 0.0620(4) Uani d . 1 . .
    H H6A -0.1416 0.1444 0.8299 0.074 Uiso calc R 1 . .
    C C7 0.1907(3) 0.11066(14) 0.76588(10) 0.0515(3) Uani d . 1 . .
    H H7A 0.1646 0.1949 0.7532 0.062 Uiso calc R 1 . .
    C C8 0.3530(3) 0.08465(14) 0.73113(10) 0.0543(4) Uani d . 1 . .
    H H8A 0.3797 0.0001 0.7420 0.065 Uiso calc R 1 . .
    C C9 0.4934(2) 0.18093(14) 0.67652(10) 0.0488(3) Uani d . 1 . .
    C C10 0.4416(2) 0.31192(13) 0.64783(8) 0.0434(3) Uani d . 1 . .
    C C11 0.2682(2) 0.30333(14) 0.58322(9) 0.0463(3) Uani d . 1 . .
    C C12 0.1198(3) 0.16483(16) 0.54764(11) 0.0588(4) Uani d . 1 . .
    H H12A 0.0640 0.1744 0.4898 0.088 Uiso calc R 1 . .
    H H12B 0.0030 0.1345 0.5824 0.088 Uiso calc R 1 . .
    H H12C 0.1978 0.0973 0.5480 0.088 Uiso calc R 1 . .
    C C13 0.3573(2) 0.54308(14) 0.58070(8) 0.0447(3) Uani d . 1 . .
    C C14 0.3076(3) 0.66120(16) 0.54642(10) 0.0547(4) Uani d . 1 . .
    H H14A 0.1939 0.6494 0.5037 0.066 Uiso calc R 1 . .
    C C15 0.4265(3) 0.79222(17) 0.57609(12) 0.0622(4) Uani d . 1 . .
    H H15A 0.3928 0.8693 0.5535 0.075 Uiso calc R 1 . .
    C C16 0.5992(3) 0.81211(15) 0.64035(12) 0.0596(4) Uani d . 1 . .
    H H16A 0.6782 0.9020 0.6602 0.072 Uiso calc R 1 . .
    C C17 0.6522(3) 0.70013(15) 0.67399(10) 0.0511(3) Uani d . 1 . .
    H H17A 0.7675 0.7145 0.7162 0.061 Uiso calc R 1 . .
    C C18 0.5324(2) 0.56215(13) 0.64491(8) 0.0422(3) Uani d . 1 . .
    C C19 0.5751(2) 0.44052(13) 0.67829(8) 0.0414(3) Uani d . 1 . .
    C C20 0.7569(2) 0.45328(13) 0.74642(8) 0.0437(3) Uani d . 1 . .
    C C21 0.9681(3) 0.50871(19) 0.72893(11) 0.0599(4) Uani d . 1 . .
    H H21A 0.9977 0.5393 0.6744 0.072 Uiso calc R 1 . .
    C C22 1.1357(3) 0.5186(2) 0.79260(14) 0.0710(5) Uani d . 1 . .
    H H22A 1.2772 0.5567 0.7807 0.085 Uiso calc R 1 . .
    C C23 1.0937(3) 0.4725(2) 0.87317(12) 0.0673(5) Uani d . 1 . .
    H H23A 1.2066 0.4777 0.9153 0.081 Uiso calc R 1 . .
    C C24 0.8847(3) 0.41878(18) 0.89139(11) 0.0623(4) Uani d . 1 . .
    H H24A 0.8563 0.3886 0.9461 0.075 Uiso calc R 1 . .
    C C25 0.7164(2) 0.40945(15) 0.82857(9) 0.0512(3) Uani d . 1 . .
    H H25A 0.5753 0.3736 0.8414 0.061 Uiso calc R 1 . .
loop_
    _atom_site_aniso_label
    _atom_site_aniso_U_11
    _atom_site_aniso_U_22
    _atom_site_aniso_U_33
    _atom_site_aniso_U_12
    _atom_site_aniso_U_13
    _atom_site_aniso_U_23
    Cl 0.0863(4) 0.1060(5) 0.0916(4) -0.0055(3) 0.0264(3) 0.0365(3)
    O 0.0731(7) 0.0532(6) 0.0893(8) 0.0308(6) 0.0285(6) 0.0164(6)
    N 0.0481(6) 0.0462(6) 0.0503(6) 0.0133(5) 0.0028(5) 0.0012(5)
    C1 0.0537(8) 0.0416(7) 0.0515(7) 0.0073(6) 0.0036(6) 0.0039(5)
    C2 0.0624(9) 0.0487(8) 0.0697(10) 0.0146(7) 0.0107(7) 0.0116(7)
    C3 0.0731(11) 0.0506(8) 0.0718(10) 0.0093(7) 0.0057(8) 0.0178(7)
    C4 0.0599(9) 0.0639(9) 0.0542(8) -0.0025(7) 0.0051(7) 0.0109(7)
    C5 0.0627(10) 0.0746(11) 0.0719(11) 0.0178(8) 0.0168(8) 0.0097(8)
    C6 0.0667(10) 0.0536(8) 0.0677(9) 0.0189(7) 0.0126(7) 0.0111(7)
    C7 0.0600(8) 0.0358(6) 0.0576(8) 0.0121(6) 0.0061(6) 0.0067(5)
    C8 0.0636(9) 0.0368(6) 0.0634(8) 0.0146(6) 0.0107(7) 0.0104(6)
    C9 0.0551(8) 0.0377(6) 0.0540(7) 0.0135(6) 0.0082(6) 0.0043(5)
    C10 0.0478(7) 0.0374(6) 0.0460(6) 0.0120(5) 0.0112(5) 0.0043(5)
    C11 0.0475(7) 0.0404(6) 0.0497(7) 0.0102(5) 0.0079(5) -0.0003(5)
    C12 0.0581(8) 0.0442(7) 0.0668(9) 0.0065(6) -0.0008(7) -0.0035(6)
    C13 0.0488(7) 0.0419(6) 0.0454(6) 0.0152(5) 0.0093(5) 0.0047(5)
    C14 0.0580(8) 0.0511(8) 0.0578(8) 0.0214(6) 0.0024(6) 0.0100(6)
    C15 0.0742(10) 0.0447(7) 0.0734(10) 0.0255(7) 0.0080(8) 0.0132(7)
    C16 0.0712(10) 0.0368(7) 0.0684(9) 0.0124(6) 0.0065(7) 0.0008(6)
    C17 0.0579(8) 0.0413(7) 0.0522(7) 0.0121(6) 0.0040(6) 0.0016(5)
    C18 0.0492(7) 0.0374(6) 0.0411(6) 0.0127(5) 0.0099(5) 0.0036(5)
    C19 0.0466(6) 0.0390(6) 0.0403(6) 0.0134(5) 0.0099(5) 0.0039(5)
    C20 0.0491(7) 0.0386(6) 0.0454(6) 0.0153(5) 0.0068(5) 0.0021(5)
    C21 0.0529(8) 0.0722(10) 0.0563(8) 0.0185(7) 0.0134(6) 0.0028(7)
    C22 0.0461(8) 0.0879(13) 0.0803(12) 0.0219(8) 0.0073(8) -0.0080(9)
    C23 0.0642(10) 0.0716(10) 0.0683(10) 0.0301(8) -0.0129(8) -0.0077(8)
    C24 0.0742(10) 0.0602(9) 0.0508(8) 0.0198(8) -0.0021(7) 0.0065(6)
    C25 0.0544(8) 0.0476(7) 0.0488(7) 0.0108(6) 0.0058(6) 0.0060(5)
_geom_special_details
;
All e.s.d.'s (except the e.s.d. in the dihedral angle between two l.s. planes)
are estimated using the full covariance matrix. The cell e.s.d.'s are taken
into account individually in the estimation of e.s.d.'s in distances, angles
and torsion angles; correlations between e.s.d.'s in cell parameters are only
used when they are defined by crystal symmetry. An approximate (isotropic)
treatment of cell e.s.d.'s is used for estimating e.s.d.'s involving l.s.
planes.
;
loop_
    _geom_bond_atom_site_label_1
    _geom_bond_atom_site_label_2
    _geom_bond_site_symmetry_2
    _geom_bond_distance
    _geom_bond_publ_flag
    Cl C4 . 1.7399(17) ?
    O C9 . 1.2149(19) ?
    N C11 . 1.3147(18) ?
    N C13 . 1.3646(18) ?
    C1 C6 . 1.380(2) ?
    C1 C2 . 1.397(2) ?
    C1 C7 . 1.467(2) ?
    C2 C3 . 1.384(2) ?
    C2 H2A . 0.9300 ?
    C3 C4 . 1.379(3) ?
    C3 H3A . 0.9300 ?
    C4 C5 . 1.381(3) ?
    C5 C6 . 1.385(2) ?
    C5 H5A . 0.9300 ?
    C6 H6A . 0.9300 ?
    C7 C8 . 1.326(2) ?
    C7 H7A . 0.9300 ?
    C8 C9 . 1.471(2) ?
    C8 H8A . 0.9300 ?
    C9 C10 . 1.5142(18) ?
    C10 C19 . 1.3770(18) ?
    C10 C11 . 1.4267(19) ?
    C11 C12 . 1.5053(19) ?
    C12 H12A . 0.9600 ?
    C12 H12B . 0.9600 ?
    C12 H12C . 0.9600 ?
    C13 C18 . 1.4149(19) ?
    C13 C14 . 1.4173(19) ?
    C14 C15 . 1.365(2) ?
    C14 H14A . 0.9300 ?
    C15 C16 . 1.403(2) ?
    C15 H15A . 0.9300 ?
    C16 C17 . 1.367(2) ?
    C16 H16A . 0.9300 ?
    C17 C18 . 1.4196(19) ?
    C17 H17A . 0.9300 ?
    C18 C19 . 1.4253(17) ?
    C19 C20 . 1.4929(18) ?
    C20 C21 . 1.385(2) ?
    C20 C25 . 1.390(2) ?
    C21 C22 . 1.388(2) ?
    C21 H21A . 0.9300 ?
    C22 C23 . 1.375(3) ?
    C22 H22A . 0.9300 ?
    C23 C24 . 1.374(3) ?
    C23 H23A . 0.9300 ?
    C24 C25 . 1.384(2) ?
    C24 H24A . 0.9300 ?
    C25 H25A . 0.9300 ?
loop_
    _geom_angle_atom_site_label_1
    _geom_angle_atom_site_label_2
    _geom_angle_atom_site_label_3
    _geom_angle_site_symmetry_1
    _geom_angle_site_symmetry_3
    _geom_angle
    _geom_angle_publ_flag
    C11 N C13 . . 118.73(12) ?
    C6 C1 C2 . . 118.20(15) ?
    C6 C1 C7 . . 118.85(14) ?
    C2 C1 C7 . . 122.95(14) ?
    C3 C2 C1 . . 120.99(16) ?
    C3 C2 H2A . . 119.5 ?
    C1 C2 H2A . . 119.5 ?
    C4 C3 C2 . . 119.06(16) ?
    C4 C3 H3A . . 120.5 ?
    C2 C3 H3A . . 120.5 ?
    C3 C4 C5 . . 121.40(16) ?
    C3 C4 Cl . . 119.65(14) ?
    C5 C4 Cl . . 118.96(15) ?
    C4 C5 C6 . . 118.56(17) ?
    C4 C5 H5A . . 120.7 ?
    C6 C5 H5A . . 120.7 ?
    C1 C6 C5 . . 121.79(16) ?
    C1 C6 H6A . . 119.1 ?
    C5 C6 H6A . . 119.1 ?
    C8 C7 C1 . . 126.86(13) ?
    C8 C7 H7A . . 116.6 ?
    C1 C7 H7A . . 116.6 ?
    C7 C8 C9 . . 124.21(13) ?
    C7 C8 H8A . . 117.9 ?
    C9 C8 H8A . . 117.9 ?
    O C9 C8 . . 120.17(13) ?
    O C9 C10 . . 119.62(13) ?
    C8 C9 C10 . . 120.21(12) ?
    C19 C10 C11 . . 119.78(12) ?
    C19 C10 C9 . . 119.63(12) ?
    C11 C10 C9 . . 120.30(12) ?
    N C11 C10 . . 122.56(12) ?
    N C11 C12 . . 116.00(13) ?
    C10 C11 C12 . . 121.44(13) ?
    C11 C12 H12A . . 109.5 ?
    C11 C12 H12B . . 109.5 ?
    H12A C12 H12B . . 109.5 ?
    C11 C12 H12C . . 109.5 ?
    H12A C12 H12C . . 109.5 ?
    H12B C12 H12C . . 109.5 ?
    N C13 C18 . . 122.82(12) ?
    N C13 C14 . . 117.62(13) ?
    C18 C13 C14 . . 119.55(13) ?
    C15 C14 C13 . . 120.05(14) ?
    C15 C14 H14A . . 120.0 ?
    C13 C14 H14A . . 120.0 ?
    C14 C15 C16 . . 120.79(14) ?
    C14 C15 H15A . . 119.6 ?
    C16 C15 H15A . . 119.6 ?
    C17 C16 C15 . . 120.43(14) ?
    C17 C16 H16A . . 119.8 ?
    C15 C16 H16A . . 119.8 ?
    C16 C17 C18 . . 120.51(14) ?
    C16 C17 H17A . . 119.7 ?
    C18 C17 H17A . . 119.7 ?
    C13 C18 C17 . . 118.66(12) ?
    C13 C18 C19 . . 117.70(12) ?
    C17 C18 C19 . . 123.63(13) ?
    C10 C19 C18 . . 118.40(12) ?
    C10 C19 C20 . . 121.16(12) ?
    C18 C19 C20 . . 120.42(11) ?
    C21 C20 C25 . . 118.93(14) ?
    C21 C20 C19 . . 120.71(13) ?
    C25 C20 C19 . . 120.37(13) ?
    C20 C21 C22 . . 120.14(16) ?
    C20 C21 H21A . . 119.9 ?
    C22 C21 H21A . . 119.9 ?
    C23 C22 C21 . . 120.37(16) ?
    C23 C22 H22A . . 119.8 ?
    C21 C22 H22A . . 119.8 ?
    C24 C23 C22 . . 119.90(16) ?
    C24 C23 H23A . . 120.1 ?
    C22 C23 H23A . . 120.1 ?
    C23 C24 C25 . . 120.18(16) ?
    C23 C24 H24A . . 119.9 ?
    C25 C24 H24A . . 119.9 ?
    C24 C25 C20 . . 120.47(15) ?
    C24 C25 H25A . . 119.8 ?
    C20 C25 H25A . . 119.8 ?
loop_
    _geom_torsion_atom_site_label_1
    _geom_torsion_atom_site_label_2
    _geom_torsion_atom_site_label_3
    _geom_torsion_atom_site_label_4
    _geom_torsion_site_symmetry_1
    _geom_torsion_site_symmetry_2
    _geom_torsion_site_symmetry_3
    _geom_torsion_site_symmetry_4
    _geom_torsion
    _geom_torsion_publ_flag
    C6 C1 C2 C3 . . . . 0.4(3) ?
    C7 C1 C2 C3 . . . . -179.28(15) ?
    C1 C2 C3 C4 . . . . -0.5(3) ?
    C2 C3 C4 C5 . . . . 0.1(3) ?
    C2 C3 C4 Cl . . . . 179.88(13) ?
    C3 C4 C5 C6 . . . . 0.2(3) ?
    Cl C4 C5 C6 . . . . -179.55(14) ?
    C2 C1 C6 C5 . . . . -0.1(3) ?
    C7 C1 C6 C5 . . . . 179.63(16) ?
    C4 C5 C6 C1 . . . . -0.2(3) ?
    C6 C1 C7 C8 . . . . -176.02(16) ?
    C2 C1 C7 C8 . . . . 3.7(3) ?
    C1 C7 C8 C9 . . . . -178.63(14) ?
    C7 C8 C9 O . . . . 172.12(16) ?
    C7 C8 C9 C10 . . . . -7.4(2) ?
    O C9 C10 C19 . . . . -67.03(19) ?
    C8 C9 C10 C19 . . . . 112.49(15) ?
    O C9 C10 C11 . . . . 106.75(17) ?
    C8 C9 C10 C11 . . . . -73.73(18) ?
    C13 N C11 C10 . . . . -0.7(2) ?
    C13 N C11 C12 . . . . 179.73(13) ?
    C19 C10 C11 N . . . . -0.1(2) ?
    C9 C10 C11 N . . . . -173.84(13) ?
    C19 C10 C11 C12 . . . . 179.44(13) ?
    C9 C10 C11 C12 . . . . 5.7(2) ?
    C11 N C13 C18 . . . . 0.4(2) ?
    C11 N C13 C14 . . . . -178.23(13) ?
    N C13 C14 C15 . . . . 177.86(15) ?
    C18 C13 C14 C15 . . . . -0.8(2) ?
    C13 C14 C15 C16 . . . . 0.2(3) ?
    C14 C15 C16 C17 . . . . 0.4(3) ?
    C15 C16 C17 C18 . . . . -0.5(3) ?
    N C13 C18 C17 . . . . -177.84(13) ?
    C14 C13 C18 C17 . . . . 0.8(2) ?
    N C13 C18 C19 . . . . 0.69(19) ?
    C14 C13 C18 C19 . . . . 179.30(12) ?
    C16 C17 C18 C13 . . . . -0.1(2) ?
    C16 C17 C18 C19 . . . . -178.57(13) ?
    C11 C10 C19 C18 . . . . 1.17(19) ?
    C9 C10 C19 C18 . . . . 174.99(11) ?
    C11 C10 C19 C20 . . . . 179.45(11) ?
    C9 C10 C19 C20 . . . . -6.74(19) ?
    C13 C18 C19 C10 . . . . -1.45(18) ?
    C17 C18 C19 C10 . . . . 177.00(13) ?
    C13 C18 C19 C20 . . . . -179.74(11) ?
    C17 C18 C19 C20 . . . . -1.3(2) ?
    C10 C19 C20 C21 . . . . 114.65(16) ?
    C18 C19 C20 C21 . . . . -67.11(18) ?
    C10 C19 C20 C25 . . . . -65.29(17) ?
    C18 C19 C20 C25 . . . . 112.95(15) ?
    C25 C20 C21 C22 . . . . 0.6(2) ?
    C19 C20 C21 C22 . . . . -179.32(15) ?
    C20 C21 C22 C23 . . . . 0.6(3) ?
    C21 C22 C23 C24 . . . . -1.3(3) ?
    C22 C23 C24 C25 . . . . 0.8(3) ?
    C23 C24 C25 C20 . . . . 0.5(2) ?
    C21 C20 C25 C24 . . . . -1.2(2) ?
    C19 C20 C25 C24 . . . . 178.80(13) ?
data_global
_journal_date_recd_electronic     2011-01-30
_journal_date_accepted     2011-02-07
_journal_name_full     'Acta Crystallographica, Section E'
_journal_year     2011
_journal_volume     67
_journal_issue      3
_journal_page_first     o621
_journal_page_last     o621
_journal_paper_category     QO
_journal_coeditor_code     EZ2231
_publ_contact_author_name     'Ray J. Butcher'
_publ_contact_author_address
;
Department of Chemistry
Howard University
525 College Street NW
Washington DC 20059
USA
;
_publ_contact_author_email     'rbutcher99@yahoo.com'
_publ_contact_author_fax     '202-806-5442'
_publ_contact_author_phone     '202-806-9892'
_publ_section_title
;
3-(4-Chlorophenyl)-1-(2-methyl-4-phenylquinolin-3-yl)prop-2-en-1-one
;
loop_
    _publ_author_name
    _publ_author_footnote
    _publ_author_address
    'Prasath, R.' .
;
Chemistry Group,
BITS, Pilani
K. K. Birla Goa Campus,
Goa 403 726
India
;
    'Bhavana, P.' .
;
Chemistry Group,
BITS, Pilani
K. K. Birla Goa Campus,
Goa 403 726
India
;
    'Butcher, Ray J.' .
;
Department of Chemistry
Howard University
525 College Street NW
Washington
DC 20059
USA
;
    'Jasinski, Jerry P.' .
;
Department of Chemistry
Keene State College
229 Main Street
Keene, NH 03435-2001
USA
;
