# Supplementary material for: 3-(4-Chloro­phen­yl)-1-(2-methyl-4-phenyl­quinolin-3-yl)prop-2-en-1-one
Source: Acta Crystallogr Sect E Struct Rep Online. 2011 Feb 12;67(Pt 3):o621. doi: 10.1107/S1600536811004661 (PMC3051952; doi:10.1107/S1600536811004661)
Supplement: Supplementary file 2 [file e-67-0o621-Isup2.hkl]

# 
# h,k,l, Fc-squared, Fo-squared, sigma(Fo-squared) and status flag 
# 
data_I
_shelx_title '    rp-ch22 in P-1' 
_shelx_refln_list_code          4 
_shelx_F_calc_maximum      114.24 
_exptl_crystal_F_000       400.00 
_reflns_d_resolution_high  0.7901 
 
loop_ 
 _symmetry_equiv_pos_as_xyz 
 'x, y, z' 
 '-x, -y, -z' 
 
_cell_length_a     6.5376 
_cell_length_b    10.0345 
_cell_length_c    15.6545 
_cell_angle_alpha  90.845 
_cell_angle_beta   95.521 
_cell_angle_gamma 107.035 
 
_shelx_F_squared_multiplier     1.000 
 
loop_ 
 _refln_index_h 
 _refln_index_k 
 _refln_index_l 
 _refln_F_squared_calc 
 _refln_F_squared_meas 
 _refln_F_squared_sigma 
 _refln_observed_status 
   1   0   0      818.16      879.26      2.99 o 
   2   0   0        4.72        4.38      0.20 o 
   3   0   0       47.47       39.17      0.89 o 
   4   0   0       82.56       71.53      1.69 o 
   5   0   0        0.29        0.15      0.23 o 
   6   0   0       71.79       78.01      0.82 o 
   7   0   0        0.08        1.08      0.51 o 
  -7   1   0       20.30       23.68      1.26 o 
  -6   1   0       21.31       19.11      0.99 o 
  -5   1   0       80.91       83.91      2.29 o 
  -4   1   0      378.76      396.92      2.87 o 
  -3   1   0      286.02      265.30      2.38 o 
  -2   1   0       42.25       41.37      0.79 o 
  -1   1   0     2284.07     2245.47     15.00 o 
   1   1   0      575.03      604.12      7.73 o 
   2   1   0      245.81      244.13      1.29 o 
   3   1   0       78.60       80.68      1.26 o 
   4   1   0       47.93       47.58      2.24 o 
   5   1   0       34.37       33.76      0.55 o 
   6   1   0        1.35        1.68      0.30 o 
   7   1   0        1.43        2.35      0.44 o 
  -8   2   0       12.64       15.76      0.47 o 
  -7   2   0        4.91        4.30      0.49 o 
  -6   2   0        0.56        0.53      0.36 o 
  -5   2   0       65.05       64.13      1.91 o 
  -4   2   0       50.29       47.82      1.50 o 
  -3   2   0       83.55       94.45      1.01 o 
  -2   2   0       54.77       53.26      1.85 o 
  -1   2   0     9231.88     8709.91     35.91 o 
   0   2   0      191.93      261.84      2.60 o 
   1   2   0      862.13      924.01      7.83 o 
   2   2   0      267.80      295.70      1.95 o 
   3   2   0        1.05        1.91      0.45 o 
   4   2   0       31.30       31.50      1.47 o 
   5   2   0        9.41        9.54      0.41 o 
   6   2   0        1.77        2.36      0.31 o 
  -8   3   0       20.64       25.21      0.84 o 
  -7   3   0       50.82       51.68      3.68 o 
  -6   3   0       13.55       13.48      0.48 o 
  -5   3   0        2.00        1.88      0.92 o 
  -4   3   0       53.61       51.37      2.46 o 
  -3   3   0      203.18      203.12      1.89 o 
  -2   3   0       46.64       39.37      0.50 o 
  -1   3   0     1594.60     1575.76     11.10 o 
   0   3   0     3164.12     3420.56     98.98 o 
   1   3   0      342.45      370.76      2.62 o 
   2   3   0      800.63      878.16      2.96 o 
   3   3   0      782.98      780.73      3.99 o 
   4   3   0       44.61       42.39      0.89 o 
   5   3   0        4.01        3.28      0.31 o 
   6   3   0        6.33        8.63      0.40 o 
  -8   4   0        6.32        6.50      0.27 o 
  -7   4   0        7.61       10.43      0.58 o 
  -6   4   0       11.51       11.86      0.68 o 
  -5   4   0        2.26        3.09      0.33 o 
  -4   4   0        3.19        3.79      0.59 o 
  -3   4   0        0.01        1.09      0.67 o 
  -2   4   0      117.62      110.55      1.17 o 
  -1   4   0      240.00      277.19      2.66 o 
   0   4   0       40.53       44.05      1.30 o 
   1   4   0      593.63      690.48      3.41 o 
   2   4   0     1631.92     1882.53     32.64 o 
   3   4   0       76.24       75.66      1.91 o 
   4   4   0       13.99        9.93      1.10 o 
   5   4   0       28.33       26.40      1.00 o 
   6   4   0        7.11        8.76      0.88 o 
  -8   5   0        0.02        0.00      0.22 o 
  -7   5   0       19.10       20.68      0.45 o 
  -6   5   0        2.64        2.65      0.30 o 
  -5   5   0        0.87        0.89      0.27 o 
  -4   5   0      152.97      150.97      2.21 o 
  -3   5   0       12.22       17.55      1.10 o 
  -2   5   0      106.49       79.25      2.00 o 
  -1   5   0      128.32      124.91      2.13 o 
   0   5   0        8.43        9.16      0.89 o 
   1   5   0       51.61       48.88      1.68 o 
   2   5   0      383.47      367.73      4.40 o 
   3   5   0       61.64       65.70      2.07 o 
   4   5   0        2.58        2.57      0.44 o 
   5   5   0        2.00        2.38      0.30 o 
  -8   6   0        0.76        0.43      0.19 o 
  -7   6   0        2.68        2.66      0.46 o 
  -6   6   0       69.14       67.15      1.02 o 
  -5   6   0       35.05       33.24      0.65 o 
  -4   6   0       34.38       24.29      1.41 o 
  -3   6   0      114.36      107.42      2.42 o 
  -2   6   0        8.11       10.80      0.62 o 
  -1   6   0       25.46       29.26      0.90 o 
   0   6   0       11.45       13.25      1.08 o 
   1   6   0       74.85       73.97      2.16 o 
   2   6   0       10.93       12.87      1.31 o 
   3   6   0        0.88        0.43      0.33 o 
   4   6   0        0.09        0.64      0.37 o 
   5   6   0       11.45       11.51      1.26 o 
  -7   7   0        2.22        3.56      0.43 o 
  -6   7   0       35.77       39.69      0.72 o 
  -5   7   0       69.99       72.13      1.25 o 
  -4   7   0      193.71      191.21      3.66 o 
  -3   7   0       72.01       65.31      2.05 o 
  -2   7   0        2.59        2.37      0.57 o 
  -1   7   0       85.61       82.81      1.54 o 
   0   7   0      197.95      226.36      3.80 o 
   1   7   0        0.17        0.43      0.49 o 
   2   7   0      215.72      220.83      2.03 o 
   3   7   0       17.23       15.78      0.50 o 
   4   7   0        1.69        2.33      0.34 o 
  -7   8   0        3.81        5.54      0.28 o 
  -6   8   0        2.74        3.19      0.33 o 
  -5   8   0       91.50      101.07      1.35 o 
  -4   8   0        0.50        0.20      0.44 o 
  -3   8   0        0.14        0.20      0.39 o 
  -2   8   0        1.11        0.81      0.38 o 
  -1   8   0      317.85      287.04      2.20 o 
   0   8   0      219.89      239.39      1.52 o 
   1   8   0       12.85       11.09      0.74 o 
   2   8   0        9.71        9.02      0.69 o 
   3   8   0        4.89        4.35      0.45 o 
   4   8   0        0.42        0.05      0.36 o 
  -7   9   0        0.12        0.01      0.29 o 
  -6   9   0       24.08       26.71      0.89 o 
  -5   9   0       41.47       47.98      1.00 o 
  -4   9   0       17.89       17.60      0.74 o 
  -3   9   0        2.34        2.10      0.33 o 
  -2   9   0       69.51       58.72      1.21 o 
  -1   9   0      111.71      106.60      1.09 o 
   0   9   0       20.01       23.20      1.53 o 
   1   9   0        0.08        0.10      0.60 o 
   2   9   0       21.48       20.35      0.55 o 
   3   9   0        1.98        2.37      0.28 o 
  -6  10   0        0.15        0.11      0.22 o 
  -5  10   0        4.83        5.54      0.28 o 
  -4  10   0        0.97        0.81      0.30 o 
  -3  10   0       21.43       17.10      0.75 o 
  -2  10   0        3.40        2.74      0.37 o 
  -1  10   0        7.33        6.31      0.42 o 
   0  10   0        9.89       11.52      0.53 o 
   1  10   0        2.46        2.55      0.37 o 
   2  10   0        0.22        0.21      0.27 o 
  -5  11   0        0.39        0.56      0.18 o 
  -4  11   0        3.73        3.39      0.46 o 
  -3  11   0        0.20       -0.03      0.43 o 
  -2  11   0        6.47        5.41      0.55 o 
  -1  11   0        6.39        7.37      0.46 o 
   0  11   0        6.89        8.00      0.54 o 
   1  11   0       23.37       26.12      0.47 o 
  -4  12   0        0.17        0.10      0.30 o 
  -3  12   0        1.78        1.47      0.38 o 
  -2  12   0        1.77        1.47      0.37 o 
  -1  12   0        1.12        0.90      0.21 o 
   0  12   0        1.22        0.68      0.20 o 
   0 -12   1        1.79        2.43      0.30 o 
   1 -12   1        1.03        1.69      0.33 o 
   2 -12   1        1.21        0.79      0.34 o 
   3 -12   1        0.04       -0.14      0.35 o 
   4 -12   1        3.60        4.48      0.37 o 
  -1 -11   1        1.28        2.12      0.28 o 
   0 -11   1        1.74        2.21      0.48 o 
   1 -11   1        0.12       -0.17      0.29 o 
   2 -11   1       23.41       20.01      0.75 o 
   3 -11   1       35.56       35.00      0.90 o 
   4 -11   1        0.04       -0.08      0.40 o 
   5 -11   1        4.74        4.88      0.41 o 
  -2 -10   1        0.27        0.18      0.23 o 
  -1 -10   1       10.16        8.47      0.44 o 
   0 -10   1        3.76        5.49      0.39 o 
   1 -10   1       22.15       21.14      0.94 o 
   2 -10   1        0.17        0.43      0.45 o 
   3 -10   1       12.55        9.64      0.63 o 
   4 -10   1       46.29       45.92      4.42 o 
   5 -10   1       18.48       24.56      0.52 o 
   6 -10   1        6.23        7.88      0.46 o 
  -3  -9   1       10.53       11.27      0.37 o 
  -2  -9   1        0.41        0.31      0.37 o 
  -1  -9   1      153.90      153.32      8.65 o 
   0  -9   1        1.50        1.05      0.31 o 
   1  -9   1      300.50      272.93      3.82 o 
   2  -9   1       51.41       46.79      1.94 o 
   3  -9   1        0.20       -0.02      0.46 o 
   4  -9   1       55.12       44.80      1.02 o 
   5  -9   1       11.42       11.05      0.60 o 
   6  -9   1       15.61       18.24      1.57 o 
   7  -9   1        0.61        0.30      0.28 o 
  -4  -8   1        0.16        0.22      0.38 o 
  -3  -8   1       10.13        9.53      0.32 o 
  -2  -8   1       33.55       33.96      1.96 o 
  -1  -8   1      126.63      119.55      1.59 o 
   0  -8   1      127.18      136.24      1.46 o 
   1  -8   1      267.73      233.91      2.65 o 
   2  -8   1        2.03        0.89      0.28 o 
   3  -8   1        0.06       -0.18      0.39 o 
   4  -8   1        3.41        3.12      0.49 o 
   5  -8   1       21.26       22.86      0.78 o 
   6  -8   1        0.73        1.00      0.33 o 
   7  -8   1        0.23        0.10      0.22 o 
  -4  -7   1       49.03       50.10      0.84 o 
  -3  -7   1       54.88       52.24      0.85 o 
  -2  -7   1      325.20      324.47     11.63 o 
  -1  -7   1       39.03       41.09      1.75 o 
   0  -7   1       28.63       34.64      2.28 o 
   1  -7   1       25.32       25.01      1.10 o 
   2  -7   1       42.19       32.90      0.99 o 
   3  -7   1        0.14       -0.07      0.85 o 
   4  -7   1       62.81       61.96      0.77 o 
   5  -7   1       42.92       43.54      0.69 o 
   6  -7   1       64.50       64.31      3.05 o 
   7  -7   1        7.76        9.54      0.52 o 
  -5  -6   1        2.58        2.61      0.28 o 
  -4  -6   1       76.94       69.62      0.92 o 
  -3  -6   1       54.46       46.84      1.03 o 
  -2  -6   1      159.41      154.37      3.16 o 
  -1  -6   1       18.87       13.32      1.12 o 
   0  -6   1      200.20      197.05      3.24 o 
   1  -6   1       12.49        9.41      0.88 o 
   2  -6   1       18.13       22.12      1.00 o 
   3  -6   1        5.43        6.14      0.85 o 
   4  -6   1       50.61       48.35      1.88 o 
   5  -6   1      326.63      324.76      5.90 o 
   6  -6   1      334.96      332.94      2.03 o 
   7  -6   1        0.02        0.05      0.25 o 
   8  -6   1        1.17        0.77      0.18 o 
  -5  -5   1        5.67        6.69      0.42 o 
  -4  -5   1       13.35       12.30      0.55 o 
  -3  -5   1       27.64       28.88      0.65 o 
  -2  -5   1       74.65       82.03      2.18 o 
  -1  -5   1       24.54       20.11      1.20 o 
   0  -5   1        0.19        0.57      0.66 o 
   1  -5   1      827.29      901.52      5.54 o 
   2  -5   1       73.33       72.98      1.50 o 
   3  -5   1      534.80      497.80      4.74 o 
   4  -5   1        2.12        4.43      0.63 o 
   5  -5   1        3.78        3.83      0.31 o 
   6  -5   1      169.95      166.54      1.46 o 
   7  -5   1        0.24       -0.11      0.25 o 
   8  -5   1        0.98        0.48      0.28 o 
  -6  -4   1        0.71        0.59      0.28 o 
  -5  -4   1        2.57        1.39      0.40 o 
  -4  -4   1        7.89        4.28      0.70 o 
  -3  -4   1       45.72       48.01      1.08 o 
  -2  -4   1      191.95      239.03      1.97 o 
  -1  -4   1       56.61       41.33      1.26 o 
   0  -4   1      698.43      975.30     58.11 o 
   1  -4   1      255.09      249.70      5.53 o 
   2  -4   1        2.46        3.40      0.39 o 
   3  -4   1        0.23        0.77      0.52 o 
   4  -4   1        1.76       -0.02      0.51 o 
   5  -4   1       42.56       42.62      0.79 o 
   6  -4   1       59.97       63.88      0.92 o 
   7  -4   1        2.48        2.46      0.32 o 
   8  -4   1        1.81        1.64      0.23 o 
  -6  -3   1        0.01       -0.27      0.32 o 
  -5  -3   1       33.19       27.85      0.63 o 
  -4  -3   1       63.20       57.90      1.63 o 
  -3  -3   1       72.19       65.75      1.23 o 
  -2  -3   1     1135.74     1302.60     12.21 o 
  -1  -3   1        6.96        5.79      0.40 o 
   0  -3   1      992.92     1247.43      7.32 o 
   1  -3   1     1016.75      971.44     10.03 o 
   2  -3   1       54.87       49.94      2.94 o 
   3  -3   1      194.70      187.05      1.88 o 
   4  -3   1      128.18      126.33      1.70 o 
   5  -3   1       23.87       25.27      1.30 o 
   6  -3   1       81.79       83.15      1.11 o 
   7  -3   1        6.68        8.58      0.62 o 
   8  -3   1        7.86        6.86      0.38 o 
  -6  -2   1      153.56      143.51      3.08 o 
  -5  -2   1       41.85       37.57      0.68 o 
  -4  -2   1       38.31       34.66      1.03 o 
  -3  -2   1        2.86        2.80      0.46 o 
  -2  -2   1       84.24      101.92      0.96 o 
  -1  -2   1       90.30       93.32      1.39 o 
   0  -2   1      187.84      238.43      1.16 o 
   1  -2   1     2756.54     2765.36     85.57 o 
   2  -2   1      348.00      332.00      2.73 o 
   3  -2   1       34.04       34.90      0.55 o 
   4  -2   1      148.88      178.60      2.76 o 
   5  -2   1      175.97      164.04      3.02 o 
   6  -2   1       18.84       17.85      1.11 o 
   7  -2   1       22.52       22.60      1.04 o 
   8  -2   1        4.68        4.56      0.34 o 
  -6  -1   1       84.70       79.48      1.60 o 
  -5  -1   1       16.62       18.33      0.48 o 
  -4  -1   1      123.39      112.59      1.65 o 
  -3  -1   1       37.83       30.84      0.84 o 
  -2  -1   1      946.79      984.53      5.78 o 
  -1  -1   1      273.96      287.52      1.78 o 
   0  -1   1      179.03      228.02      1.32 o 
   1  -1   1      146.88      153.41      0.87 o 
   2  -1   1     1655.19     1552.29      4.71 o 
   3  -1   1     1001.84     1057.15      7.57 o 
   4  -1   1       14.97       13.13      1.04 o 
   5  -1   1      214.87      211.91      3.55 o 
   6  -1   1       16.48       16.50      0.55 o 
   7  -1   1        1.45        1.64      0.30 o 
  -7   0   1        0.29        0.20      0.39 o 
  -6   0   1       42.68       41.88      1.21 o 
  -5   0   1       25.68       23.00      0.53 o 
  -4   0   1        9.13        8.25      0.57 o 
  -3   0   1      116.22      124.31      2.94 o 
  -2   0   1      163.16      171.07      1.52 o 
  -1   0   1     3951.98     4066.49     12.35 o 
   1   0   1     1414.67     1324.29      5.89 o 
   2   0   1     1095.80     1080.05      2.21 o 
   3   0   1        3.74        4.04      0.33 o 
   4   0   1       59.09       43.01      1.61 o 
   5   0   1        7.23        6.62      0.53 o 
   6   0   1       26.28       28.16      0.64 o 
   7   0   1        3.54        4.10      0.26 o 
  -7   1   1       11.31       12.59      0.58 o 
  -6   1   1        0.61        0.52      0.25 o 
  -5   1   1       54.99       52.06      1.81 o 
  -4   1   1       99.69      108.88      3.31 o 
  -3   1   1       17.05       12.36      0.47 o 
  -2   1   1     2191.46     2165.29      9.79 o 
  -1   1   1      295.64      285.04      1.06 o 
   0   1   1     3396.43     3666.49     20.86 o 
   1   1   1      228.36      211.52      3.64 o 
   2   1   1       73.17       78.62      0.58 o 
   3   1   1      126.74      116.47      1.55 o 
   4   1   1      253.18      229.98      3.52 o 
   5   1   1       47.09       43.17      0.58 o 
   6   1   1        2.29        1.87      0.29 o 
   7   1   1        3.15        2.87      0.54 o 
  -8   2   1        4.67        6.81      0.39 o 
  -7   2   1        3.45        3.03      0.32 o 
  -6   2   1       58.51       59.46      0.90 o 
  -5   2   1       44.23       47.81      1.66 o 
  -4   2   1      427.03      458.79      3.17 o 
  -3   2   1      449.70      473.02      2.03 o 
  -2   2   1      518.79      524.55      6.79 o 
  -1   2   1      816.09      875.66     29.53 o 
   0   2   1      341.43      377.95      2.31 o 
   1   2   1        0.84        1.34      0.20 o 
   2   2   1        1.06        0.42      0.29 o 
   3   2   1      228.28      260.08     17.84 o 
   4   2   1       43.87       39.14      1.65 o 
   5   2   1      542.10      495.39      2.18 o 
   6   2   1      142.73      151.61      4.55 o 
   7   2   1        0.50        0.86      0.38 o 
  -8   3   1        0.23        0.12      0.45 o 
  -7   3   1        1.43        1.58      0.47 o 
  -6   3   1        9.01        8.43      0.58 o 
  -5   3   1       59.53       56.72      1.65 o 
  -4   3   1       66.45       79.88      2.20 o 
  -3   3   1      163.55      179.47      2.19 o 
  -2   3   1      204.82      180.14      1.17 o 
  -1   3   1     1053.89     1076.59      4.26 o 
   0   3   1     1945.59     2360.63      7.28 o 
   1   3   1       63.73       69.52      1.05 o 
   2   3   1      170.85      159.26      1.80 o 
   3   3   1      285.90      284.58     20.63 o 
   4   3   1      168.13      162.26      1.81 o 
   5   3   1      175.88      173.03      1.84 o 
   6   3   1        2.64        3.49      0.34 o 
  -8   4   1        0.40        0.30      0.24 o 
  -7   4   1       14.88       17.79      0.71 o 
  -6   4   1        0.68        0.61      0.33 o 
  -5   4   1       94.31       90.36      1.20 o 
  -4   4   1      138.28      153.68      2.07 o 
  -3   4   1      270.86      321.53     16.46 o 
  -2   4   1      978.30      955.04     36.18 o 
  -1   4   1      135.50      126.66      1.33 o 
   0   4   1      518.22      660.80     11.60 o 
   1   4   1       25.74       25.44      0.52 o 
   2   4   1        6.24        6.53      0.58 o 
   3   4   1       87.71       92.02      2.17 o 
   4   4   1       15.32       12.24      1.36 o 
   5   4   1       14.39       12.29      0.47 o 
   6   4   1        2.28        2.13      0.43 o 
  -8   5   1        0.06        0.15      0.23 o 
  -7   5   1        1.35        1.73      0.45 o 
  -6   5   1       84.71       85.70      2.83 o 
  -5   5   1        1.35        1.71      0.26 o 
  -4   5   1       18.91       18.88      1.02 o 
  -3   5   1      987.48      895.18      6.33 o 
  -2   5   1      420.96      452.00     12.17 o 
  -1   5   1      938.91      979.69      8.79 o 
   0   5   1       22.46       29.37      0.84 o 
   1   5   1       29.00       22.65      1.22 o 
   2   5   1        1.62        1.95      0.74 o 
   3   5   1       34.37       36.03      1.00 o 
   4   5   1       40.62       38.25      1.24 o 
   5   5   1        1.33        1.46      0.36 o 
   6   5   1        1.44        1.57      0.31 o 
  -8   6   1        2.50        2.94      0.33 o 
  -7   6   1        5.18        7.11      0.51 o 
  -6   6   1      114.86      126.19      2.63 o 
  -5   6   1        0.72        0.71      0.26 o 
  -4   6   1      154.28      137.20      2.95 o 
  -3   6   1       33.12       36.72      1.55 o 
  -2   6   1       39.35       32.68      1.93 o 
  -1   6   1      287.48      304.54      2.60 o 
   0   6   1      297.96      349.60     13.36 o 
   1   6   1       94.61      104.75      2.60 o 
   2   6   1       19.13       17.15      1.23 o 
   3   6   1        0.59        0.31      0.27 o 
   4   6   1        6.03        5.47      0.45 o 
   5   6   1        5.14        4.61      0.33 o 
  -7   7   1        0.65        0.69      0.26 o 
  -6   7   1       13.80       14.86      0.49 o 
  -5   7   1       36.69       38.63      0.91 o 
  -4   7   1      182.40      182.31      1.60 o 
  -3   7   1       30.77       31.96      1.55 o 
  -2   7   1        0.29        0.51      0.51 o 
  -1   7   1      228.39      235.77      6.41 o 
   0   7   1       20.69       18.38      1.25 o 
   1   7   1       48.83       52.61      1.14 o 
   2   7   1       37.47       32.85      0.94 o 
   3   7   1        8.07       10.47      0.41 o 
   4   7   1        0.82        0.48      0.31 o 
  -7   8   1       13.69       14.19      0.49 o 
  -6   8   1        1.88        2.20      0.31 o 
  -5   8   1        0.60        0.88      0.38 o 
  -4   8   1        5.27        5.46      0.54 o 
  -3   8   1       10.46        9.12      0.52 o 
  -2   8   1        4.59        5.62      0.43 o 
  -1   8   1      529.73      501.66      8.77 o 
   0   8   1      451.44      515.10      2.08 o 
   1   8   1        3.59        2.60      0.61 o 
   2   8   1       26.20       29.47      1.09 o 
   3   8   1       20.70       20.99      0.43 o 
   4   8   1        0.30        0.03      0.37 o 
  -7   9   1       41.71       47.21      0.63 o 
  -6   9   1       15.79       19.08      1.79 o 
  -5   9   1       36.58       40.49      1.42 o 
  -4   9   1       34.21       29.53      0.59 o 
  -3   9   1        0.77        0.27      0.33 o 
  -2   9   1        3.91        3.22      0.40 o 
  -1   9   1      176.69      164.79      1.36 o 
   0   9   1       12.74       13.09      0.42 o 
   1   9   1        1.09        1.40      0.39 o 
   2   9   1       42.55       42.18      1.55 o 
   3   9   1        4.08        3.73      0.29 o 
  -6  10   1        0.91        0.58      0.33 o 
  -5  10   1        7.76        6.63      0.28 o 
  -4  10   1        2.56        2.71      0.47 o 
  -3  10   1        6.81        5.91      0.60 o 
  -2  10   1        0.61        0.99      0.34 o 
  -1  10   1        2.34        1.87      0.36 o 
   0  10   1        0.02        0.29      0.31 o 
   1  10   1       61.83       57.63      1.12 o 
   2  10   1        3.28        2.58      0.30 o 
  -5  11   1       28.38       32.75      0.43 o 
  -4  11   1        0.81        1.09      0.42 o 
  -3  11   1        1.60        0.90      0.44 o 
  -2  11   1        6.78        6.40      0.37 o 
  -1  11   1        3.71        3.95      0.34 o 
   0  11   1       11.51       14.69      0.62 o 
   1  11   1       13.68       15.12      0.61 o 
  -4  12   1        1.25        0.91      0.32 o 
  -3  12   1        0.00        0.00      0.34 o 
  -2  12   1        2.69        2.72      0.39 o 
  -1  12   1        0.04       -0.06      0.29 o 
   0  12   1        0.01       -0.06      0.19 o 
   0 -12   2        0.01       -0.23      0.26 o 
   1 -12   2        1.88        2.55      0.33 o 
   2 -12   2       21.22       26.51      0.64 o 
   3 -12   2        0.72        0.47      0.35 o 
   4 -12   2        0.01       -0.02      0.29 o 
  -1 -11   2        7.57        8.25      0.48 o 
   0 -11   2       23.37       27.10      0.51 o 
   1 -11   2       18.21       17.79      0.47 o 
   2 -11   2        1.49        0.32      0.43 o 
   3 -11   2       11.45       10.81      0.59 o 
   4 -11   2        1.04        0.60      0.39 o 
   5 -11   2        1.17        1.01      0.24 o 
  -2 -10   2        1.92        1.77      0.25 o 
  -1 -10   2        0.11        0.28      0.28 o 
   0 -10   2       29.87       32.94      0.95 o 
   1 -10   2        1.59        1.74      0.37 o 
   2 -10   2       14.48       12.04      0.67 o 
   3 -10   2        8.64        7.22      0.58 o 
   4 -10   2       25.61       22.55      1.25 o 
   5 -10   2        0.52        0.55      0.27 o 
   6 -10   2        6.05        7.79      0.45 o 
  -3  -9   2        2.70        3.47      0.25 o 
  -2  -9   2        3.58        3.56      0.39 o 
  -1  -9   2       66.33       69.58      1.09 o 
   0  -9   2        2.60        2.21      0.33 o 
   1  -9   2       18.57       17.97      0.59 o 
   2  -9   2        0.21        0.38      0.37 o 
   3  -9   2      143.44      115.09      1.62 o 
   4  -9   2       94.38       76.49      1.30 o 
   5  -9   2        0.01        0.04      0.38 o 
   6  -9   2        2.03        2.49      0.56 o 
   7  -9   2        1.77        2.13      0.27 o 
  -4  -8   2       10.21        9.67      0.44 o 
  -3  -8   2        0.01       -0.08      0.25 o 
  -2  -8   2       29.62       28.34      1.23 o 
  -1  -8   2      623.73      618.78     21.13 o 
   0  -8   2      114.38      128.38      0.94 o 
   1  -8   2       19.37       17.18      0.54 o 
   2  -8   2        6.91        7.52      0.41 o 
   3  -8   2        1.17        1.28      0.34 o 
   4  -8   2       29.50       25.50      0.82 o 
   5  -8   2        0.04       -0.03      0.44 o 
   6  -8   2        3.49        2.95      0.44 o 
   7  -8   2        0.51        1.23      0.33 o 
  -4  -7   2        8.25        6.91      0.31 o 
  -3  -7   2       21.27       18.93      0.57 o 
  -2  -7   2       65.70       64.29      2.15 o 
  -1  -7   2       32.08       34.43      0.88 o 
   0  -7   2        0.03       -0.33      0.84 o 
   1  -7   2       11.36        9.64      1.01 o 
   2  -7   2       11.43       13.14      1.01 o 
   3  -7   2       12.18       11.12      1.12 o 
   4  -7   2       10.68        8.98      0.39 o 
   5  -7   2       43.07       40.84      1.70 o 
   6  -7   2        0.55        0.90      0.25 o 
   7  -7   2       12.99       14.32      0.57 o 
  -5  -6   2        0.36        0.26      0.28 o 
  -4  -6   2        1.99        1.84      0.32 o 
  -3  -6   2        1.68        1.45      0.34 o 
  -2  -6   2       53.29       56.86      2.06 o 
  -1  -6   2       16.85       16.54      1.28 o 
   0  -6   2      153.10      193.62      3.23 o 
   1  -6   2       87.26       77.30      1.97 o 
   2  -6   2      158.28      177.43      2.68 o 
   3  -6   2       37.46       37.77      1.58 o 
   4  -6   2       35.05       38.09      1.29 o 
   5  -6   2      385.65      377.34      1.93 o 
   6  -6   2       88.93       85.29      1.73 o 
   7  -6   2        9.96       10.05      0.35 o 
  -6  -5   2        0.02        0.12      0.28 o 
  -5  -5   2        5.70        4.66      0.49 o 
  -4  -5   2       75.11       77.43      0.83 o 
  -3  -5   2        6.62        6.19      0.48 o 
  -2  -5   2      170.98      153.86      2.91 o 
  -1  -5   2        1.00        1.68      0.73 o 
   0  -5   2       39.95       54.89      1.62 o 
   1  -5   2        7.81       10.14      0.55 o 
   2  -5   2     1091.01     1208.58     19.90 o 
   3  -5   2       26.96       21.56      0.83 o 
   4  -5   2      223.01      225.30      2.64 o 
   5  -5   2      216.35      212.95      1.64 o 
   6  -5   2       12.74       12.30      0.40 o 
   7  -5   2        4.92        5.08      0.35 o 
   8  -5   2        1.52        1.78      0.19 o 
  -6  -4   2        5.79        5.88      0.34 o 
  -5  -4   2       15.82       14.73      0.67 o 
  -4  -4   2       28.73       29.90      0.72 o 
  -3  -4   2        0.09       -0.28      0.52 o 
  -2  -4   2       42.34       45.39      1.19 o 
  -1  -4   2      327.34      376.48     13.09 o 
   0  -4   2      130.89      152.69      5.18 o 
   1  -4   2     4186.25     4409.54     64.61 o 
   2  -4   2      707.36      716.42      4.95 o 
   3  -4   2       24.38       28.38      0.83 o 
   4  -4   2       36.10       25.80      0.76 o 
   5  -4   2       21.46       24.25      0.49 o 
   6  -4   2       59.05       58.62      0.78 o 
   7  -4   2        4.80        5.09      0.33 o 
   8  -4   2        0.28        0.65      0.28 o 
  -6  -3   2        3.03        3.59      0.37 o 
  -5  -3   2        9.31        8.46      0.53 o 
  -4  -3   2        0.35        0.06      0.27 o 
  -3  -3   2      368.83      376.60      2.77 o 
  -2  -3   2     1423.53     1490.83      6.36 o 
  -1  -3   2      136.29      133.43      5.02 o 
   0  -3   2        0.21        0.61      0.27 o 
   1  -3   2      924.99      871.91     12.09 o 
   2  -3   2       86.47       85.90      2.46 o 
   3  -3   2      219.68      203.32      1.99 o 
   4  -3   2       92.85       94.60      1.88 o 
   5  -3   2       97.44       97.92      0.85 o 
   6  -3   2        8.07        6.29      0.34 o 
   7  -3   2        0.33        0.39      0.24 o 
   8  -3   2        1.85        1.75      0.28 o 
  -6  -2   2      142.48      141.17      1.22 o 
  -5  -2   2      369.15      331.27      3.06 o 
  -4  -2   2        0.55       -0.09      0.52 o 
  -3  -2   2      326.79      340.44      2.90 o 
  -2  -2   2     1068.45     1070.40      3.75 o 
  -1  -2   2      337.61      328.48      8.52 o 
   0  -2   2      595.45      676.41      2.05 o 
   1  -2   2        2.66        4.22      0.42 o 
   2  -2   2       38.66       35.91      0.52 o 
   3  -2   2     1105.83     1164.49      5.32 o 
   4  -2   2       31.62       28.54      1.00 o 
   5  -2   2       37.66       33.95      0.99 o 
   6  -2   2        8.79        9.42      1.47 o 
   7  -2   2       23.95       25.86      0.64 o 
   8  -2   2        0.99        0.87      0.26 o 
  -6  -1   2       89.65       79.55      0.75 o 
  -5  -1   2       27.38       26.68      0.50 o 
  -4  -1   2       96.10       94.94      3.89 o 
  -3  -1   2      120.34       93.91      1.35 o 
  -2  -1   2      538.55      526.82      1.94 o 
  -1  -1   2       30.30       39.32      0.75 o 
   0  -1   2      557.60      718.98      9.25 o 
   1  -1   2     1321.47     1266.02      3.35 o 
   2  -1   2        7.29        5.65      0.20 o 
   3  -1   2       29.25       50.50      1.23 o 
   4  -1   2      270.54      307.45      3.95 o 
   5  -1   2        4.49        3.81      0.36 o 
   6  -1   2        2.48        2.16      0.48 o 
   7  -1   2        0.01       -0.01      0.28 o 
  -7   0   2        3.16        2.63      0.31 o 
  -6   0   2      133.66      125.40      4.59 o 
  -5   0   2       74.69       70.47      0.62 o 
  -4   0   2       40.19       40.31      1.03 o 
  -3   0   2      353.91      378.65     10.24 o 
  -2   0   2        0.94        1.79      0.29 o 
  -1   0   2      263.49      290.71      1.73 o 
   0   0   2      120.60      143.66      1.17 o 
   1   0   2     2920.99     2628.13     19.01 o 
   2   0   2      143.21      130.47     14.06 o 
   3   0   2      301.32      335.70     13.18 o 
   4   0   2        2.01        0.77      0.85 o 
   5   0   2        1.53        1.18      0.35 o 
   6   0   2        1.66        1.71      0.44 o 
   7   0   2       15.39       16.38      0.68 o 
  -7   1   2        0.02        0.12      0.28 o 
  -6   1   2       32.78       28.91      0.62 o 
  -5   1   2       86.17       81.97      1.50 o 
  -4   1   2      241.46      227.08      5.02 o 
  -3   1   2      203.71      186.84      1.44 o 
  -2   1   2      388.78      395.23      1.30 o 
  -1   1   2      192.42      189.32      1.35 o 
   0   1   2      226.84      263.80      1.70 o 
   1   1   2      323.51      291.09      2.06 o 
   2   1   2       18.09       28.26      2.25 o 
   3   1   2      128.60      113.36      2.28 o 
   4   1   2       55.82       61.11      2.00 o 
   5   1   2       33.11       33.12      0.53 o 
   6   1   2        9.81       10.85      0.45 o 
   7   1   2       67.95       57.96      7.80 o 
  -8   2   2        4.54        5.19      0.38 o 
  -7   2   2        1.38        1.55      0.30 o 
  -6   2   2        4.65        5.27      0.34 o 
  -5   2   2      109.09      113.39      2.29 o 
  -4   2   2      370.29      330.80      5.60 o 
  -3   2   2      509.98      532.95      5.24 o 
  -2   2   2      526.69      499.78      1.85 o 
  -1   2   2      270.16      274.62      1.76 o 
   0   2   2    11306.52    12127.71     36.40 o 
   1   2   2       42.66       41.57      1.04 o 
   2   2   2       13.72       17.05      0.78 o 
   3   2   2       20.44       18.56      0.92 o 
   4   2   2       11.90       13.45      1.21 o 
   5   2   2      211.23      206.19      1.79 o 
   6   2   2        1.27        2.05      0.35 o 
   7   2   2        1.19        0.32      0.36 o 
  -8   3   2        3.47        4.24      0.27 o 
  -7   3   2        0.42       -0.04      0.43 o 
  -6   3   2       12.68       12.77      0.66 o 
  -5   3   2       10.30        8.67      0.89 o 
  -4   3   2       45.23       41.99      0.89 o 
  -3   3   2      512.37      501.55      6.93 o 
  -2   3   2        5.04        5.05      0.24 o 
  -1   3   2     1205.06      973.80     98.00 o 
   0   3   2      878.96     1001.32     24.17 o 
   1   3   2      186.91      230.60      5.36 o 
   2   3   2       20.69       21.10      0.74 o 
   3   3   2       77.33       79.43      2.47 o 
   4   3   2       21.79       19.33      0.62 o 
   5   3   2      104.56       96.68      3.04 o 
   6   3   2       58.20       60.55      1.09 o 
  -8   4   2        0.07        0.09      0.24 o 
  -7   4   2        6.30        6.74      0.38 o 
  -6   4   2       16.99       18.48      1.43 o 
  -5   4   2        2.88        3.98      0.41 o 
  -4   4   2      130.18      144.01      4.06 o 
  -3   4   2       62.62       77.29      1.13 o 
  -2   4   2      243.66      260.30      6.89 o 
  -1   4   2     2316.61     2342.86     14.49 o 
   0   4   2        0.83        2.69      0.40 o 
   1   4   2      162.07      209.16      5.53 o 
   2   4   2       60.53       63.40      1.25 o 
   3   4   2        2.05        3.05      0.71 o 
   4   4   2       21.04       19.94      0.67 o 
   5   4   2       20.73       19.28      0.72 o 
   6   4   2        1.81        1.80      0.41 o 
  -8   5   2        3.77        6.14      0.75 o 
  -7   5   2       60.58       65.28      1.12 o 
  -6   5   2        0.05        0.18      0.32 o 
  -5   5   2        9.86       10.59      0.42 o 
  -4   5   2      158.38      153.69      2.25 o 
  -3   5   2       18.95       19.37      1.12 o 
  -2   5   2      212.04      221.22     11.22 o 
  -1   5   2     1183.93     1168.02      4.56 o 
   0   5   2     1699.10     2224.68     48.49 o 
   1   5   2       52.16       60.52      1.84 o 
   2   5   2        0.83        0.00      0.82 o 
   3   5   2       14.36       12.50      0.59 o 
   4   5   2        7.25        6.03      0.70 o 
   5   5   2        4.25        4.58      0.40 o 
   6   5   2        1.78        2.45      0.30 o 
  -8   6   2        9.70       11.15      0.32 o 
  -7   6   2       85.25       99.33      0.82 o 
  -6   6   2       40.98       41.61      2.02 o 
  -5   6   2        2.05        1.66      0.47 o 
  -4   6   2       29.38       25.76      1.13 o 
  -3   6   2        0.58        1.71      0.67 o 
  -2   6   2      164.69      169.29      6.33 o 
  -1   6   2       49.20       45.29      1.11 o 
   0   6   2       22.55       30.35      2.58 o 
   1   6   2       82.70       88.81      2.43 o 
   2   6   2       38.87       37.96      1.80 o 
   3   6   2        1.44        0.57      0.32 o 
   4   6   2        5.55        4.30      0.44 o 
   5   6   2        3.49        3.40      0.40 o 
  -7   7   2       82.74       94.93      3.45 o 
  -6   7   2        0.89        0.92      0.32 o 
  -5   7   2        4.38        4.16      0.42 o 
  -4   7   2       42.61       43.61      1.72 o 
  -3   7   2      122.77      112.43      2.70 o 
  -2   7   2      366.97      336.53      3.55 o 
  -1   7   2      232.05      253.76     10.51 o 
   0   7   2        0.05       -0.19      0.94 o 
   1   7   2       24.24       23.19      1.40 o 
   2   7   2      145.02      127.13      7.65 o 
   3   7   2      129.36      123.20      1.38 o 
   4   7   2        7.91        7.75      0.39 o 
  -7   8   2        6.34        6.09      0.40 o 
  -6   8   2        0.13        0.52      0.22 o 
  -5   8   2        9.48       11.46      0.68 o 
  -4   8   2       13.20       12.90      0.67 o 
  -3   8   2       44.47       45.53      0.69 o 
  -2   8   2       44.36       42.77      0.79 o 
  -1   8   2        1.60        1.56      0.29 o 
   0   8   2        5.63        5.53      0.44 o 
   1   8   2       76.25       62.85      1.71 o 
   2   8   2      136.35      122.06      6.09 o 
   3   8   2       10.31       11.48      0.59 o 
   4   8   2        1.03        0.85      0.38 o 
  -7   9   2        1.71        2.03      0.32 o 
  -6   9   2        8.98        9.60      0.48 o 
  -5   9   2      101.63      117.02      1.81 o 
  -4   9   2        0.86        0.60      0.34 o 
  -3   9   2       30.60       28.08      1.88 o 
  -2   9   2       47.01       46.42      1.76 o 
  -1   9   2        5.85        5.24      0.65 o 
   0   9   2        0.45        0.34      0.28 o 
   1   9   2        2.70        3.37      0.42 o 
   2   9   2      129.80      122.27      1.14 o 
   3   9   2        2.26        1.88      0.26 o 
  -6  10   2        1.30        1.01      0.33 o 
  -5  10   2        8.00        7.45      0.34 o 
  -4  10   2        1.46        1.20      0.46 o 
  -3  10   2       25.10       22.20      0.87 o 
  -2  10   2       31.00       27.64      1.43 o 
  -1  10   2        2.51        2.21      0.37 o 
   0  10   2        6.27        8.37      0.41 o 
   1  10   2        0.53        0.16      0.45 o 
   2  10   2       27.53       28.10      0.48 o 
  -5  11   2        2.66        2.17      0.25 o 
  -4  11   2        0.17        0.34      0.25 o 
  -3  11   2        0.50        0.26      0.43 o 
  -2  11   2        5.80        4.99      0.35 o 
  -1  11   2       22.84       23.01      0.50 o 
   0  11   2        3.30        4.68      0.47 o 
   1  11   2       27.51       26.66      0.62 o 
  -4  12   2        6.00        6.78      0.40 o 
  -3  12   2        2.16        1.51      0.38 o 
  -2  12   2        2.12        1.61      0.38 o 
  -1  12   2        2.40        2.73      0.32 o 
   0  12   2        4.51        7.11      0.33 o 
   1 -12   3       14.56       15.61      0.43 o 
   2 -12   3       22.60       30.28      0.64 o 
   3 -12   3        6.22        7.65      0.43 o 
   4 -12   3        0.39        0.20      0.17 o 
  -1 -11   3        0.31        0.40      0.24 o 
   0 -11   3       14.61       16.46      0.60 o 
   1 -11   3        0.55        0.42      0.28 o 
   2 -11   3        2.45        1.99      0.45 o 
   3 -11   3       11.81        9.80      0.56 o 
   4 -11   3        0.33        0.46      0.38 o 
   5 -11   3        2.34        2.56      0.53 o 
  -2 -10   3        0.31        0.00      0.19 o 
  -1 -10   3       10.25       10.84      0.83 o 
   0 -10   3        8.05        8.82      0.49 o 
   1 -10   3        0.03        0.36      0.28 o 
   2 -10   3        1.80        1.34      0.46 o 
   3 -10   3        3.45        1.90      0.49 o 
   4 -10   3        1.54        0.99      0.28 o 
   5 -10   3        3.26        2.82      0.28 o 
   6 -10   3        3.98        4.98      0.33 o 
  -3  -9   3        5.69        6.20      0.39 o 
  -2  -9   3        4.70        4.88      0.42 o 
  -1  -9   3        0.10        0.31      0.32 o 
   0  -9   3        3.03        4.76      0.34 o 
   1  -9   3        9.38        7.54      0.40 o 
   2  -9   3       75.54       62.15      1.53 o 
   3  -9   3       90.33       73.17      1.32 o 
   4  -9   3        5.21        3.32      0.50 o 
   5  -9   3        0.20       -0.02      0.27 o 
   6  -9   3       10.46       11.16      2.20 o 
   7  -9   3        1.67        1.70      0.24 o 
  -4  -8   3        1.52        1.34      0.37 o 
  -3  -8   3        1.42        1.53      0.32 o 
  -2  -8   3        8.56        6.59      0.49 o 
  -1  -8   3      340.49      328.08     10.03 o 
   0  -8   3      325.44      358.13      2.36 o 
   1  -8   3        0.61        1.15      0.31 o 
   2  -8   3       10.15       15.94      0.46 o 
   3  -8   3       18.17       17.49      0.55 o 
   4  -8   3        4.45        4.66      0.51 o 
   5  -8   3        5.30        6.20      0.57 o 
   6  -8   3        3.53        3.29      0.94 o 
   7  -8   3        3.83        5.13      0.36 o 
  -4  -7   3        2.76        2.31      0.48 o 
  -3  -7   3       48.88       55.27      1.63 o 
  -2  -7   3        1.25        1.77      0.89 o 
  -1  -7   3       43.58       43.98      0.71 o 
   0  -7   3       61.50       66.36      2.24 o 
   1  -7   3      191.56      180.03      3.27 o 
   2  -7   3        0.09        1.11      0.85 o 
   3  -7   3       35.71       40.40      1.81 o 
   4  -7   3       54.95       54.05      1.71 o 
   5  -7   3       19.28       18.07      0.52 o 
   6  -7   3        0.22        0.33      0.25 o 
   7  -7   3        0.85        0.49      0.38 o 
  -5  -6   3        1.42        0.94      0.47 o 
  -4  -6   3       26.23       22.89      0.53 o 
  -3  -6   3        7.74        7.47      0.38 o 
  -2  -6   3        6.04        6.58      0.52 o 
  -1  -6   3        1.94        2.92      0.92 o 
   0  -6   3       16.11       12.22      1.13 o 
   1  -6   3       25.92       19.17      0.75 o 
   2  -6   3        4.24        4.06      0.50 o 
   3  -6   3      112.85       97.68      2.42 o 
   4  -6   3        6.51        8.41      0.93 o 
   5  -6   3      110.79      105.05      1.08 o 
   6  -6   3       20.64       18.71      0.52 o 
   7  -6   3        0.32        0.27      0.24 o 
  -6  -5   3        0.04        0.09      0.32 o 
  -5  -5   3       40.15       33.62      0.80 o 
  -4  -5   3       22.60       23.57      0.77 o 
  -3  -5   3       77.30       75.88      0.79 o 
  -2  -5   3      239.60      234.25      3.59 o 
  -1  -5   3      363.95      386.92      4.41 o 
   0  -5   3        0.08        0.70      0.35 o 
   1  -5   3      121.97      178.58      1.82 o 
   2  -5   3        1.74        3.70      0.53 o 
   3  -5   3        1.29        2.06      0.68 o 
   4  -5   3      268.04      268.10      9.36 o 
   5  -5   3      114.70      120.24      0.98 o 
   6  -5   3        0.02        0.11      0.27 o 
   7  -5   3        1.08        0.92      0.26 o 
  -6  -4   3       12.75       11.67      0.63 o 
  -5  -4   3       21.15       20.42      0.74 o 
  -4  -4   3       57.18       48.01      1.52 o 
  -3  -4   3       21.67       27.18      1.26 o 
  -2  -4   3        0.14        0.36      0.42 o 
  -1  -4   3      206.01      207.76      2.90 o 
   0  -4   3      150.62      164.90      5.84 o 
   1  -4   3      933.12     1011.44      3.85 o 
   2  -4   3       62.09       86.29      3.91 o 
   3  -4   3       53.74       60.88      7.59 o 
   4  -4   3        8.90        8.17      1.28 o 
   5  -4   3        9.09        8.98      0.38 o 
   6  -4   3       19.84       20.46      0.79 o 
   7  -4   3        0.48        0.50      0.26 o 
   8  -4   3       10.44       12.53      0.34 o 
  -6  -3   3       25.63       22.18      0.55 o 
  -5  -3   3        4.15        3.42      0.40 o 
  -4  -3   3      142.04      135.50      1.14 o 
  -3  -3   3      232.84      236.49      4.23 o 
  -2  -3   3     1417.59     1585.23      7.78 o 
  -1  -3   3       58.66       60.49      0.68 o 
   0  -3   3      154.29      174.76      4.34 o 
   1  -3   3        1.97        2.17      0.35 o 
   2  -3   3       37.64       28.17      2.25 o 
   3  -3   3      385.11      367.02      4.80 o 
   4  -3   3       48.45       62.31      1.79 o 
   5  -3   3       16.97       16.35      0.44 o 
   6  -3   3       39.92       38.34      0.86 o 
   7  -3   3        2.70        2.67      0.44 o 
  -7  -2   3        0.35        2.29      0.46 o 
  -6  -2   3       56.97       45.40      0.89 o 
  -5  -2   3       15.53       11.71      0.87 o 
  -4  -2   3      234.80      206.71     11.44 o 
  -3  -2   3      176.37      183.64      1.93 o 
  -2  -2   3      610.18      635.29      4.22 o 
  -1  -2   3     1581.47     1564.99     22.23 o 
   0  -2   3      603.27      745.72     24.25 o 
   1  -2   3        5.10        4.83      0.47 o 
   2  -2   3       30.79       29.32      0.71 o 
   3  -2   3        4.72        3.54      0.33 o 
   4  -2   3       90.55      118.40      3.71 o 
   5  -2   3       74.99       83.38      0.90 o 
   6  -2   3       83.51       80.59      9.26 o 
   7  -2   3       14.01       15.59      1.16 o 
  -7  -1   3        4.11        5.09      0.54 o 
  -6  -1   3       89.41       81.21      2.02 o 
  -5  -1   3        9.34        7.34      0.32 o 
  -4  -1   3      119.65      104.56      1.73 o 
  -3  -1   3      587.63      606.79      9.51 o 
  -2  -1   3       16.56       23.88      0.58 o 
  -1  -1   3       59.20       44.38      1.19 o 
   0  -1   3      307.11      407.86      2.50 o 
   1  -1   3     2541.68     2401.39     22.64 o 
   2  -1   3     1283.74     1301.92      8.35 o 
   3  -1   3     1495.98     1720.07      7.43 o 
   4  -1   3      191.02      200.37      3.42 o 
   5  -1   3        3.20        3.00      0.38 o 
   6  -1   3       38.20       36.38      0.88 o 
   7  -1   3        1.33        1.33      0.29 o 
  -7   0   3        0.86        1.21      0.30 o 
  -6   0   3        1.06        1.17      0.26 o 
  -5   0   3       59.66       64.99      0.66 o 
  -4   0   3       57.78       62.52      3.03 o 
  -3   0   3      282.48      287.71      5.01 o 
  -2   0   3     1998.44     2095.03      5.81 o 
  -1   0   3    13050.04    12182.71     53.84 o 
   0   0   3      282.83      354.87      2.22 o 
   1   0   3    10176.86     8832.89     42.06 o 
   2   0   3      332.60      348.95      2.67 o 
   3   0   3        5.51        3.13      0.51 o 
   4   0   3        1.13        2.25      0.88 o 
   5   0   3      271.76      285.10      1.65 o 
   6   0   3        0.61        0.56      0.35 o 
   7   0   3        0.98        0.72      0.21 o 
  -7   1   3        0.04        0.26      0.28 o 
  -6   1   3       50.61       43.87      0.73 o 
  -5   1   3       14.68       13.52      0.75 o 
  -4   1   3       34.28       35.08      0.93 o 
  -3   1   3       67.58       64.77      1.25 o 
  -2   1   3     7060.98     6759.41     24.79 o 
  -1   1   3     7862.37     7261.64     40.52 o 
   0   1   3     1259.05     1401.48      4.58 o 
   1   1   3     5253.41     4765.00     35.17 o 
   2   1   3       90.95       81.26      1.41 o 
   3   1   3       28.15       28.02      0.79 o 
   4   1   3        1.37        2.00      1.00 o 
   5   1   3      180.66      198.16      1.41 o 
   6   1   3        5.96        4.30      0.38 o 
   7   1   3        2.59        1.82      0.27 o 
  -8   2   3        0.35       -0.13      0.35 o 
  -7   2   3        4.14        5.45      0.45 o 
  -6   2   3        3.34        4.93      0.27 o 
  -5   2   3       15.95       12.06      1.02 o 
  -4   2   3        2.98        4.19      0.49 o 
  -3   2   3       52.68       53.83      0.69 o 
  -2   2   3      181.02      195.26      1.01 o 
  -1   2   3        7.54       12.16      0.62 o 
   0   2   3    10120.44    10539.59    111.40 o 
   1   2   3       87.11       84.90      1.50 o 
   2   2   3        9.96       10.28      0.71 o 
   3   2   3        7.67       10.60      1.30 o 
   4   2   3       99.75       96.18      2.56 o 
   5   2   3       16.02       15.54      0.58 o 
   6   2   3       49.55       49.47      0.69 o 
   7   2   3        9.92        9.68      0.39 o 
  -8   3   3        1.36        1.65      0.26 o 
  -7   3   3        8.90       10.06      0.51 o 
  -6   3   3       51.25       47.24      0.72 o 
  -5   3   3        9.63        9.98      0.84 o 
  -4   3   3        6.80        4.47      0.53 o 
  -3   3   3      410.40      429.85      5.67 o 
  -2   3   3     1569.83     1593.50     11.94 o 
  -1   3   3      574.00      545.01     10.35 o 
   0   3   3      433.81      559.76     16.27 o 
   1   3   3     1385.97     1400.10      6.65 o 
   2   3   3      177.04      178.84      1.90 o 
   3   3   3       68.77       71.11      6.88 o 
   4   3   3      345.10      349.16      3.10 o 
   5   3   3        0.53        0.74      0.41 o 
   6   3   3        0.46        0.16      0.46 o 
  -8   4   3        3.02        3.83      0.25 o 
  -7   4   3        0.01       -0.21      0.42 o 
  -6   4   3      118.15      117.07      9.73 o 
  -5   4   3       10.65        9.88      1.10 o 
  -4   4   3      131.92      125.29      1.94 o 
  -3   4   3       26.86       32.07      1.81 o 
  -2   4   3       12.67       12.56      0.52 o 
  -1   4   3      313.03      323.38      5.08 o 
   0   4   3      552.70      724.45     43.66 o 
   1   4   3      796.48      871.16      6.06 o 
   2   4   3       22.02       22.92      0.87 o 
   3   4   3        9.29       10.96      1.64 o 
   4   4   3        0.05        0.11      0.42 o 
   5   4   3       35.09       33.40      2.08 o 
   6   4   3        2.64        3.23      0.41 o 
  -8   5   3        0.04        0.27      0.34 o 
  -7   5   3        0.19        0.34      0.42 o 
  -6   5   3        2.12        1.66      0.40 o 
  -5   5   3       22.66       21.15      0.50 o 
  -4   5   3       46.51       42.49      1.29 o 
  -3   5   3       17.79       32.07     17.98 o 
  -2   5   3       11.72       17.69      1.64 o 
  -1   5   3      439.05      435.61      8.13 o 
   0   5   3       34.33       58.76      4.43 o 
   1   5   3        3.07        2.24      0.77 o 
   2   5   3       46.03       42.54      1.72 o 
   3   5   3      265.89      281.24      7.89 o 
   4   5   3       19.65       19.65      0.64 o 
   5   5   3        1.41        1.78      0.37 o 
   6   5   3        3.99        4.43      0.28 o 
  -8   6   3        4.65        5.27      0.34 o 
  -7   6   3      109.02      122.08      1.15 o 
  -6   6   3       36.50       40.80      2.62 o 
  -5   6   3        8.24        9.08      0.48 o 
  -4   6   3        8.43        9.20      1.27 o 
  -3   6   3       55.71       46.58      1.78 o 
  -2   6   3      246.96      244.92      9.14 o 
  -1   6   3        5.10        5.00      0.57 o 
   0   6   3        3.30        8.73      0.99 o 
   1   6   3        0.42       -0.81      0.81 o 
   2   6   3       50.79       58.43      2.97 o 
   3   6   3        5.35        5.26      0.46 o 
   4   6   3       41.60       39.40      1.05 o 
   5   6   3        0.50        0.25      0.32 o 
  -7   7   3       30.96       35.63      0.68 o 
  -6   7   3        0.46        0.84      0.24 o 
  -5   7   3        2.23        1.98      0.43 o 
  -4   7   3      243.79      243.20      2.19 o 
  -3   7   3       28.79       23.95      1.51 o 
  -2   7   3        7.40        7.99      0.65 o 
  -1   7   3       79.37       86.23      2.53 o 
   0   7   3       12.52       10.56      1.19 o 
   1   7   3        4.49        5.47      0.41 o 
   2   7   3        7.48        4.87      0.44 o 
   3   7   3        0.35        0.01      0.29 o 
   4   7   3        0.04        0.02      0.30 o 
  -7   8   3       12.66       13.78      0.90 o 
  -6   8   3        6.82        7.62      1.03 o 
  -5   8   3       11.11       10.79      0.58 o 
  -4   8   3      120.27      109.93      1.28 o 
  -3   8   3       32.79       33.42      0.63 o 
  -2   8   3      198.46      196.28      1.37 o 
  -1   8   3       72.25       65.25      0.81 o 
   0   8   3        8.74        9.56      0.59 o 
   1   8   3        0.13       -0.07      0.39 o 
   2   8   3       24.93       17.35      0.89 o 
   3   8   3       58.13       56.55      2.17 o 
   4   8   3        0.01        0.12      0.35 o 
  -7   9   3       13.02       14.72      0.41 o 
  -6   9   3        0.10        0.10      0.35 o 
  -5   9   3        0.14       -0.11      0.31 o 
  -4   9   3      100.14       99.40      2.26 o 
  -3   9   3      116.56      112.71      5.67 o 
  -2   9   3      306.66      302.44      9.92 o 
  -1   9   3       58.25       51.93      0.83 o 
   0   9   3        4.34        4.28      0.39 o 
   1   9   3       11.00       10.26      0.69 o 
   2   9   3        2.11        2.10      0.35 o 
   3   9   3        0.23       -0.06      0.38 o 
  -6  10   3        0.10       -0.10      0.32 o 
  -5  10   3        9.20        8.77      0.65 o 
  -4  10   3        0.35        0.32      0.31 o 
  -3  10   3        5.11        4.99      0.30 o 
  -2  10   3        0.01        0.17      0.34 o 
  -1  10   3        0.07       -0.18      0.32 o 
   0  10   3        5.86        7.09      0.39 o 
   1  10   3        9.10        8.58      0.58 o 
   2  10   3        0.16        0.51      0.25 o 
  -5  11   3        7.11        8.37      0.29 o 
  -4  11   3        4.76        4.86      0.31 o 
  -3  11   3        6.57        5.69      0.54 o 
  -2  11   3       29.98       30.66      2.24 o 
  -1  11   3        8.13        7.98      0.37 o 
   0  11   3        2.43        2.77      0.44 o 
   1  11   3       18.87       22.10      0.40 o 
  -4  12   3        0.12        0.17      0.28 o 
  -3  12   3        1.29        1.26      0.37 o 
  -2  12   3        3.10        3.14      0.38 o 
  -1  12   3        0.06        0.16      0.26 o 
   1 -12   4        0.22       -0.08      0.29 o 
   2 -12   4        0.31        0.45      0.31 o 
   3 -12   4        7.18        9.66      0.44 o 
   4 -12   4       12.67       11.59      0.37 o 
  -1 -11   4        2.70        2.43      0.20 o 
   0 -11   4        8.96       10.87      0.51 o 
   1 -11   4       13.22       14.52      0.71 o 
   2 -11   4       13.04       10.57      0.57 o 
   3 -11   4        0.90        0.60      0.39 o 
   4 -11   4        2.25        1.81      0.38 o 
   5 -11   4        0.70        0.84      0.29 o 
  -2 -10   4        1.05        1.16      0.24 o 
  -1 -10   4        0.08        0.01      0.35 o 
   0 -10   4        1.42        2.16      0.41 o 
   1 -10   4        0.79        0.96      0.29 o 
   2 -10   4       12.65        9.88      0.56 o 
   3 -10   4        0.01       -0.26      0.44 o 
   4 -10   4        1.68        1.47      0.42 o 
   5 -10   4        0.45       -0.03      0.48 o 
   6 -10   4       23.58       30.35      1.97 o 
  -3  -9   4       26.79       26.93      1.17 o 
  -2  -9   4       18.51       21.54      0.57 o 
  -1  -9   4        5.49        5.51      0.37 o 
   0  -9   4        0.83        0.49      0.29 o 
   1  -9   4       19.35       15.06      0.56 o 
   2  -9   4        7.28        7.31      0.47 o 
   3  -9   4        1.95        0.86      0.39 o 
   4  -9   4        0.81        0.68      0.43 o 
   5  -9   4        0.01        0.04      0.27 o 
   6  -9   4        3.65        3.75      0.41 o 
  -4  -8   4        6.04        5.31      0.41 o 
  -3  -8   4        2.78        2.28      0.40 o 
  -2  -8   4       17.45       18.28      0.61 o 
  -1  -8   4       81.19       77.97      0.98 o 
   0  -8   4      844.08      973.97      2.94 o 
   1  -8   4        4.58        4.03      0.39 o 
   2  -8   4        0.41        0.07      0.35 o 
   3  -8   4        0.02        0.38      0.36 o 
   4  -8   4        1.16        1.31      0.49 o 
   5  -8   4        0.01       -0.26      0.49 o 
   6  -8   4       25.48       25.13      2.30 o 
   7  -8   4        0.12        0.27      0.27 o 
  -5  -7   4       12.06        9.85      0.37 o 
  -4  -7   4       22.64       22.84      0.69 o 
  -3  -7   4       15.10       14.62      0.56 o 
  -2  -7   4       10.17        9.16      0.54 o 
  -1  -7   4     1545.87     1459.06      3.42 o 
   0  -7   4      194.79      231.21      3.08 o 
   1  -7   4       57.73       64.68      2.21 o 
   2  -7   4       25.82       32.77      1.56 o 
   3  -7   4       52.25       45.73      0.70 o 
   4  -7   4        0.34        0.38      0.25 o 
   5  -7   4       33.86       30.78      0.82 o 
   6  -7   4       39.37       39.42      0.56 o 
   7  -7   4        3.50        3.68      0.40 o 
  -5  -6   4       69.04       74.07      0.86 o 
  -4  -6   4       70.87       67.91      0.74 o 
  -3  -6   4        2.64        2.77      0.45 o 
  -2  -6   4       40.38       36.31      0.63 o 
  -1  -6   4      711.80      678.37     17.40 o 
   0  -6   4      138.68      142.83      2.96 o 
   1  -6   4      146.03      162.02      8.29 o 
   2  -6   4       52.86       58.94      1.26 o 
   3  -6   4        5.80        2.93      0.83 o 
   4  -6   4      355.55      349.81      7.08 o 
   5  -6   4        3.79        3.39      0.52 o 
   6  -6   4        8.96        8.67      0.44 o 
   7  -6   4        0.06        0.11      0.23 o 
  -6  -5   4        0.17        0.06      0.34 o 
  -5  -5   4        0.23        0.64      0.29 o 
  -4  -5   4        9.91        9.88      0.42 o 
  -3  -5   4       11.68       11.32      0.41 o 
  -2  -5   4      188.61      164.23      3.85 o 
  -1  -5   4       59.77       69.16      1.70 o 
   0  -5   4       65.84       80.14      5.37 o 
   1  -5   4        4.87        7.07      0.57 o 
   2  -5   4       78.65       76.95      1.52 o 
   3  -5   4        6.33        7.16      0.87 o 
   4  -5   4       85.41       96.58      3.30 o 
   5  -5   4      141.27      144.02      1.29 o 
   6  -5   4        1.11        1.34      0.27 o 
   7  -5   4        0.08        0.01      0.30 o 
  -6  -4   4        9.94        8.70      0.60 o 
  -5  -4   4       19.57       19.11      1.63 o 
  -4  -4   4       29.74       28.04      0.82 o 
  -3  -4   4       80.14       83.69      2.01 o 
  -2  -4   4        0.05        0.52      0.36 o 
  -1  -4   4      412.73      400.86      9.54 o 
   0  -4   4      674.82      849.71     16.84 o 
   1  -4   4      427.36      460.73      4.19 o 
   2  -4   4     1083.19     1139.54     25.46 o 
   3  -4   4        1.09        0.23      0.67 o 
   4  -4   4      127.24      130.43      4.87 o 
   5  -4   4        8.74        8.44      0.38 o 
   6  -4   4        5.14        4.39      0.31 o 
   7  -4   4        0.04       -0.11      0.25 o 
  -6  -3   4        0.13       -0.01      0.52 o 
  -5  -3   4       15.17       15.90      0.69 o 
  -4  -3   4        4.27        5.95      0.37 o 
  -3  -3   4      155.76      189.51      6.16 o 
  -2  -3   4      305.14      294.15     10.27 o 
  -1  -3   4      437.77      449.44      5.19 o 
   0  -3   4        2.86        1.17      0.32 o 
   1  -3   4      272.23      290.40      3.78 o 
   2  -3   4      362.64      361.16     10.04 o 
   3  -3   4      134.46      148.92      5.35 o 
   4  -3   4       23.52       25.58      0.84 o 
   5  -3   4       86.11       94.74      1.74 o 
   6  -3   4        0.32        0.17      0.31 o 
   7  -3   4       11.02        9.01      0.38 o 
  -7  -2   4        0.33        0.73      0.43 o 
  -6  -2   4       15.68       14.61      2.16 o 
  -5  -2   4       32.62       28.86      1.03 o 
  -4  -2   4        0.90        0.21      0.80 o 
  -3  -2   4        7.84        5.46      0.48 o 
  -2  -2   4       22.66       23.97      0.98 o 
  -1  -2   4        2.60        1.14      0.51 o 
   0  -2   4      141.10      169.47      4.03 o 
   1  -2   4     2900.37     2792.04      7.65 o 
   2  -2   4      310.95      352.72      1.62 o 
   3  -2   4        0.53        2.14      0.42 o 
   4  -2   4        7.10        4.95      0.59 o 
   5  -2   4        0.71        1.30      0.33 o 
   6  -2   4        1.58        0.78      0.30 o 
   7  -2   4        3.38        1.79      0.28 o 
  -7  -1   4        2.09        2.22      0.51 o 
  -6  -1   4        3.89        2.95      0.27 o 
  -5  -1   4       82.59       86.35      2.70 o 
  -4  -1   4       47.74       45.62      1.17 o 
  -3  -1   4      643.99      707.53     19.25 o 
  -2  -1   4        9.12        9.92      0.84 o 
  -1  -1   4      297.04      323.19      2.95 o 
   0  -1   4       53.42       70.39      1.26 o 
   1  -1   4      889.98      803.93      2.16 o 
   2  -1   4      390.86      366.97     10.96 o 
   3  -1   4       95.79      105.12      2.06 o 
   4  -1   4      153.17      151.08      3.17 o 
   5  -1   4       76.78       73.58      2.56 o 
   6  -1   4        0.38        0.47      0.44 o 
   7  -1   4        3.98        3.74      0.40 o 
  -7   0   4        0.01        0.25      0.24 o 
  -6   0   4       21.30       19.07      0.59 o 
  -5   0   4      309.24      289.52      3.65 o 
  -4   0   4       13.70       13.62      0.70 o 
  -3   0   4      135.05      151.23      8.04 o 
  -2   0   4      430.88      475.95     14.71 o 
  -1   0   4     5702.69     5719.73     42.24 o 
   0   0   4      786.19      936.82      4.18 o 
   1   0   4     6034.21     5347.52     38.34 o 
   2   0   4       97.98      112.38      1.46 o 
   3   0   4      114.09      151.79      1.51 o 
   4   0   4        0.53        1.71      0.98 o 
   5   0   4       42.11       44.03      3.20 o 
   6   0   4        0.46        0.58      0.33 o 
   7   0   4        2.05        1.93      0.26 o 
  -7   1   4        1.63        1.54      0.30 o 
  -6   1   4       96.31       91.76      2.50 o 
  -5   1   4        8.37        8.15      0.35 o 
  -4   1   4      121.75      116.97      2.39 o 
  -3   1   4        4.21        1.64      0.42 o 
  -2   1   4      655.98      710.00      2.79 o 
  -1   1   4     1302.22     1327.68      3.27 o 
   0   1   4      427.08      486.46      3.06 o 
   1   1   4     2084.89     1959.91      6.35 o 
   2   1   4      528.16      504.47      3.65 o 
   3   1   4      144.87      139.21      2.14 o 
   4   1   4       76.68       81.47      2.54 o 
   5   1   4        6.59        6.01      0.46 o 
   6   1   4        2.44        2.69      0.34 o 
   7   1   4        0.34        0.33      0.22 o 
  -8   2   4        0.15       -0.23      0.36 o 
  -7   2   4        0.49        0.67      0.29 o 
  -6   2   4       26.81       25.22      0.64 o 
  -5   2   4        6.03        7.29      1.09 o 
  -4   2   4      148.42      151.60      2.60 o 
  -3   2   4      510.48      532.00      3.65 o 
  -2   2   4        1.38        0.86      0.21 o 
  -1   2   4       16.43       14.26      0.71 o 
   0   2   4      168.18      173.43      2.24 o 
   1   2   4      678.74      686.78      4.33 o 
   2   2   4      235.44      236.95      2.85 o 
   3   2   4        5.04        4.45      0.58 o 
   4   2   4      220.68      222.10      2.89 o 
   5   2   4        2.73        2.64      0.33 o 
   6   2   4        6.24        5.92      0.62 o 
  -8   3   4        0.50        0.98      0.37 o 
  -7   3   4        3.34        3.56      0.31 o 
  -6   3   4       12.77       12.81      0.47 o 
  -5   3   4       27.46       26.44      1.39 o 
  -4   3   4       30.34       33.50      0.94 o 
  -3   3   4        3.16        0.97      0.28 o 
  -2   3   4      582.80      593.49      9.62 o 
  -1   3   4      352.24      361.99      2.19 o 
   0   3   4        0.08        1.00      0.53 o 
   1   3   4       86.08      106.58      2.01 o 
   2   3   4        8.22       10.79      0.89 o 
   3   3   4      456.73      476.39     18.34 o 
   4   3   4      550.64      544.47      7.70 o 
   5   3   4        3.24        3.40      0.57 o 
   6   3   4        0.14        0.72      0.44 o 
  -8   4   4        0.01        0.27      0.35 o 
  -7   4   4        0.53        0.84      0.27 o 
  -6   4   4        9.34        8.72      0.43 o 
  -5   4   4       32.76       33.44      0.87 o 
  -4   4   4       14.96       19.44      0.87 o 
  -3   4   4      195.38      208.05      7.31 o 
  -2   4   4      125.17      141.84      1.49 o 
  -1   4   4        4.70        7.94      0.55 o 
   0   4   4        0.98        1.06      0.37 o 
   1   4   4       36.93       44.28      1.51 o 
   2   4   4        7.75        5.52      0.59 o 
   3   4   4       35.46       32.50      0.68 o 
   4   4   4        0.23       -0.11      0.42 o 
   5   4   4        0.17        0.78      0.39 o 
   6   4   4       12.62       13.91      0.51 o 
  -8   5   4        0.61        1.61      0.36 o 
  -7   5   4        0.02        0.03      0.30 o 
  -6   5   4       10.62        9.97      0.34 o 
  -5   5   4       23.85       22.90      0.79 o 
  -4   5   4      331.29      323.72     10.09 o 
  -3   5   4      154.64      171.40      6.04 o 
  -2   5   4      100.58       91.37      1.38 o 
  -1   5   4        7.16        6.31      0.58 o 
   0   5   4      169.05      218.15     12.98 o 
   1   5   4        3.74        4.30      0.87 o 
   2   5   4       22.51       20.78      1.35 o 
   3   5   4      210.25      200.26      1.62 o 
   4   5   4        1.52        1.86      0.43 o 
   5   5   4        0.37        0.48      0.32 o 
  -8   6   4        1.39        2.23      0.30 o 
  -7   6   4        0.29        0.47      0.21 o 
  -6   6   4        8.13        7.79      0.37 o 
  -5   6   4       59.97       65.21      1.11 o 
  -4   6   4      313.72      320.34     10.22 o 
  -3   6   4       81.25       71.06      2.17 o 
  -2   6   4        0.10        0.25      0.47 o 
  -1   6   4      491.56      489.98     18.69 o 
   0   6   4      160.27      196.62      3.48 o 
   1   6   4        3.75        2.77      0.91 o 
   2   6   4        4.24        3.24      0.43 o 
   3   6   4        6.14        4.86      0.46 o 
   4   6   4        0.40        0.51      0.37 o 
   5   6   4       13.98       15.92      0.48 o 
  -7   7   4        0.00        0.33      0.24 o 
  -6   7   4        6.01        7.30      1.05 o 
  -5   7   4       17.06       15.82      1.85 o 
  -4   7   4       18.56       18.88      0.63 o 
  -3   7   4      145.87      140.01      3.06 o 
  -2   7   4       19.29       19.90      0.95 o 
  -1   7   4      115.71      118.53      5.61 o 
   0   7   4       28.04       30.73      1.47 o 
   1   7   4        3.65        3.00      0.42 o 
   2   7   4       15.33       14.07      0.75 o 
   3   7   4        0.36        0.83      0.30 o 
   4   7   4        0.13        0.40      0.29 o 
  -7   8   4        0.07        0.35      0.31 o 
  -6   8   4        0.46        0.38      0.37 o 
  -5   8   4        1.71        1.70      0.35 o 
  -4   8   4        1.39        0.87      0.28 o 
  -3   8   4       58.80       57.23      1.40 o 
  -2   8   4      493.54      469.98      2.60 o 
  -1   8   4       69.78       68.57      1.44 o 
   0   8   4        3.16        3.01      0.38 o 
   1   8   4       14.14       15.86      0.56 o 
   2   8   4        6.30        5.35      0.43 o 
   3   8   4        3.92        3.47      0.33 o 
   4   8   4        2.64        2.88      0.36 o 
  -7   9   4        1.09        1.86      0.27 o 
  -6   9   4        0.99        1.03      0.37 o 
  -5   9   4       10.83       11.23      0.56 o 
  -4   9   4       35.85       33.40      0.63 o 
  -3   9   4       84.74       78.73      4.07 o 
  -2   9   4      571.57      529.75      8.71 o 
  -1   9   4        0.34        0.36      0.34 o 
   0   9   4       10.24       11.44      0.68 o 
   1   9   4        1.29        1.34      0.50 o 
   2   9   4        6.05        6.14      0.38 o 
   3   9   4        1.59        1.25      0.38 o 
  -6  10   4       14.71       15.86      0.47 o 
  -5  10   4        9.84       10.87      0.37 o 
  -4  10   4       37.84       41.48      0.76 o 
  -3  10   4        0.22        0.44      0.27 o 
  -2  10   4       90.87       78.31      4.54 o 
  -1  10   4        3.69        2.98      0.37 o 
   0  10   4       20.14       25.79      1.48 o 
   1  10   4        0.90        0.80      0.30 o 
   2  10   4        5.61        5.21      0.33 o 
  -5  11   4        1.57        1.73      0.22 o 
  -4  11   4        4.47        5.52      0.31 o 
  -3  11   4       17.68       16.48      0.62 o 
  -2  11   4        1.77        1.25      0.30 o 
  -1  11   4        1.45        1.08      0.29 o 
   0  11   4        1.72        2.65      0.41 o 
   1  11   4        3.54        4.69      0.25 o 
  -4  12   4        1.41        1.46      0.27 o 
  -3  12   4        0.43        0.05      0.32 o 
  -2  12   4       19.42       18.05      0.52 o 
   1 -12   5       18.63       18.31      0.46 o 
   2 -12   5        0.00        0.06      0.21 o 
   3 -12   5        0.24        0.22      0.28 o 
  -1 -11   5        7.81        7.70      0.59 o 
   0 -11   5       17.64       22.41      0.48 o 
   1 -11   5        1.51        1.92      0.28 o 
   2 -11   5        3.27        3.76      0.43 o 
   3 -11   5        0.85        0.25      0.38 o 
   4 -11   5        1.30        1.62      0.37 o 
   5 -11   5        0.00        0.03      0.27 o 
  -2 -10   5        5.90        6.44      0.27 o 
  -1 -10   5       22.85       23.19      0.52 o 
   0 -10   5        0.04        0.15      0.39 o 
   1 -10   5       13.63       13.45      0.41 o 
   2 -10   5        1.32        1.52      0.51 o 
   3 -10   5        0.60        0.46      0.44 o 
   4 -10   5        0.61        0.76      0.42 o 
   5 -10   5        5.33        6.28      0.24 o 
   6 -10   5        0.93        1.49      0.28 o 
  -3  -9   5        0.05        0.00      0.26 o 
  -2  -9   5       31.92       34.86      0.72 o 
  -1  -9   5        1.41        1.61      0.34 o 
   0  -9   5      113.37      133.23      1.14 o 
   1  -9   5        5.06        4.48      0.36 o 
   2  -9   5       77.78       60.70      0.93 o 
   3  -9   5       72.86       56.84      1.72 o 
   4  -9   5       29.43       25.35      0.81 o 
   5  -9   5        7.55        8.41      0.77 o 
   6  -9   5       14.88       17.07      0.39 o 
  -4  -8   5        4.33        4.40      0.40 o 
  -3  -8   5        1.18        1.22      0.38 o 
  -2  -8   5        1.83        1.96      0.44 o 
  -1  -8   5       20.78       19.76      0.63 o 
   0  -8   5      109.80      125.71      1.12 o 
   1  -8   5       60.08       55.47      2.13 o 
   2  -8   5       67.94       49.95      0.84 o 
   3  -8   5        0.24       -0.01      0.37 o 
   4  -8   5        7.51        8.72      0.60 o 
   5  -8   5        0.62        0.56      0.32 o 
   6  -8   5        4.08        4.84      0.35 o 
   7  -8   5        4.01        4.93      0.31 o 
  -5  -7   5        4.71        2.92      0.30 o 
  -4  -7   5        1.10        0.94      0.45 o 
  -3  -7   5       70.44       68.89      0.95 o 
  -2  -7   5        4.97        5.39      0.40 o 
  -1  -7   5       92.17       92.36      0.97 o 
   0  -7   5       49.16       47.35      3.12 o 
   1  -7   5        5.84        5.70      0.97 o 
   2  -7   5        2.83        1.35      0.80 o 
   3  -7   5        6.83        5.14      0.35 o 
   4  -7   5       15.69       14.48      0.38 o 
   5  -7   5        0.05        0.13      0.28 o 
   6  -7   5        8.18        7.97      0.32 o 
   7  -7   5        6.27        5.09      0.38 o 
  -5  -6   5        4.05        4.28      0.40 o 
  -4  -6   5        5.32        4.94      0.45 o 
  -3  -6   5       52.01       47.78      0.85 o 
  -2  -6   5        0.27       -0.33      0.35 o 
  -1  -6   5      185.71      178.89      3.56 o 
   0  -6   5       16.58       24.35      1.48 o 
   1  -6   5       72.71       72.40      4.46 o 
   2  -6   5       58.90       62.67      1.34 o 
   3  -6   5        0.15        0.76      0.85 o 
   4  -6   5       97.92       88.35      1.20 o 
   5  -6   5      205.18      205.52     10.07 o 
   6  -6   5        5.63        5.67      0.37 o 
   7  -6   5        0.00       -0.06      0.24 o 
  -6  -5   5        0.04        0.05      0.33 o 
  -5  -5   5       36.69       35.92      0.79 o 
  -4  -5   5        0.11        0.01      0.31 o 
  -3  -5   5       99.58       90.32      9.14 o 
  -2  -5   5      250.71      223.84      3.66 o 
  -1  -5   5        0.41        0.40      0.69 o 
   0  -5   5       26.69       31.83      0.88 o 
   1  -5   5      213.73      252.39      4.14 o 
   2  -5   5      104.20      130.11      2.10 o 
   3  -5   5      435.48      438.71      5.09 o 
   4  -5   5      458.29      456.57      2.47 o 
   5  -5   5      269.09      260.68      5.76 o 
   6  -5   5       10.35        9.47      0.60 o 
   7  -5   5        0.35        0.29      0.23 o 
  -6  -4   5       16.83       18.33      0.73 o 
  -5  -4   5        5.69        4.35      0.37 o 
  -4  -4   5       45.79       36.92      5.83 o 
  -3  -4   5       42.39       45.21      1.15 o 
  -2  -4   5        0.05        0.47      0.63 o 
  -1  -4   5       12.25       13.63      1.02 o 
   0  -4   5      261.42      400.09      2.65 o 
   1  -4   5      373.07      379.33      2.65 o 
   2  -4   5      275.10      305.83      8.85 o 
   3  -4   5      198.57      208.76      6.11 o 
   4  -4   5        0.65        1.38      0.83 o 
   5  -4   5       35.19       37.64      1.34 o 
   6  -4   5       15.37       16.40      0.42 o 
   7  -4   5        3.33        3.54      0.23 o 
  -6  -3   5        0.42       -0.01      0.56 o 
  -5  -3   5       49.77       40.61      0.95 o 
  -4  -3   5       58.01       55.09      2.66 o 
  -3  -3   5      559.78      533.28     21.82 o 
  -2  -3   5      370.60      346.94      3.80 o 
  -1  -3   5     1046.84     1093.37      6.45 o 
   0  -3   5       36.84       47.55      1.41 o 
   1  -3   5       32.60       44.55      0.89 o 
   2  -3   5     1458.28     1494.12     13.29 o 
   3  -3   5       16.14       10.80      1.47 o 
   4  -3   5       70.53       81.61      3.35 o 
   5  -3   5        9.18        8.04      0.50 o 
   6  -3   5        2.04        1.92      0.34 o 
   7  -3   5        3.81        3.63      0.22 o 
  -7  -2   5       54.56       53.51      0.92 o 
  -6  -2   5       83.86       78.83     19.81 o 
  -5  -2   5        5.75        7.30      0.37 o 
  -4  -2   5      349.12      325.34      4.46 o 
  -3  -2   5       25.77       29.53      1.37 o 
  -2  -2   5        0.25        1.83      0.59 o 
  -1  -2   5      574.05      583.13      2.79 o 
   0  -2   5      830.70     1052.35     17.95 o 
   1  -2   5       14.52       15.47      0.77 o 
   2  -2   5      285.87      297.01      7.14 o 
   3  -2   5       55.11       58.56      1.79 o 
   4  -2   5        1.71        0.61      0.68 o 
   5  -2   5       57.58       61.67      0.72 o 
   6  -2   5       31.91       30.39      4.28 o 
   7  -2   5       13.10       11.49      0.51 o 
  -7  -1   5       24.56       29.84      6.20 o 
  -6  -1   5        3.61        2.19      0.31 o 
  -5  -1   5       43.72       41.90      0.73 o 
  -4  -1   5       77.78       67.58      2.09 o 
  -3  -1   5      171.68      175.82      2.37 o 
  -2  -1   5     1251.90     1266.99      4.44 o 
  -1  -1   5      115.45      103.49      1.94 o 
   0  -1   5       40.96       57.99      1.29 o 
   1  -1   5        0.36        1.16      0.17 o 
   2  -1   5      488.71      556.47      3.40 o 
   3  -1   5      145.09      144.26      2.59 o 
   4  -1   5       75.54       84.32      2.60 o 
   6  -1   5        2.60        1.68      0.42 o 
   7  -1   5        0.28        0.10      0.22 o 
  -7   0   5       12.98       11.08      0.43 o 
  -6   0   5        1.22        0.51      0.28 o 
  -5   0   5      394.64      356.79      6.38 o 
  -4   0   5       41.14       32.99      1.49 o 
  -3   0   5        0.08        0.19      0.39 o 
  -2   0   5      805.28      769.71     13.13 o 
  -1   0   5     5378.17     5092.29     45.62 o 
   0   0   5        2.00        1.75      0.52 o 
   1   0   5      507.51      482.42      3.29 o 
   2   0   5      567.13      639.66      3.85 o 
   3   0   5        0.05       -0.07      0.40 o 
   4   0   5       39.24       42.51      2.07 o 
   5   0   5       19.65       22.19      0.92 o 
   6   0   5       12.88       12.49      0.45 o 
   7   0   5        6.18        6.20      0.42 o 
  -7   1   5        7.01        5.95      0.34 o 
  -6   1   5       17.58       14.60      0.36 o 
  -5   1   5      198.33      190.60      1.33 o 
  -4   1   5      122.27      107.04      2.45 o 
  -3   1   5       44.84       41.59      3.48 o 
  -2   1   5       84.66       79.71      1.11 o 
  -1   1   5     1760.96     1790.26     43.11 o 
   0   1   5      139.90      124.02     30.01 o 
   1   1   5      921.77      918.78      4.82 o 
   2   1   5      526.46      499.23      3.94 o 
   3   1   5       18.01       21.37      1.06 o 
   4   1   5        7.59        5.63      0.57 o 
   5   1   5        3.29        3.74      0.41 o 
   6   1   5        0.03       -0.04      0.31 o 
   7   1   5        1.77        1.81      0.31 o 
  -8   2   5        0.90        1.09      0.33 o 
  -7   2   5        0.03        0.43      0.27 o 
  -6   2   5      157.82      155.81      1.35 o 
  -5   2   5      141.95      152.90      1.50 o 
  -4   2   5       27.53       33.56      1.40 o 
  -3   2   5        2.56        2.78      0.32 o 
  -2   2   5       12.04       22.31      0.64 o 
  -1   2   5      530.02      518.56      3.74 o 
   0   2   5      136.85      142.48      2.07 o 
   1   2   5      594.63      553.89      4.18 o 
   2   2   5        1.50        1.03      0.62 o 
   3   2   5       15.26       16.16      1.01 o 
   4   2   5      246.45      265.70      1.62 o 
   5   2   5        5.47        4.06      0.71 o 
   6   2   5        3.53        3.57      0.56 o 
  -8   3   5        6.82        7.61      0.42 o 
  -7   3   5        2.31        1.83      0.30 o 
  -6   3   5       14.05       15.07      0.48 o 
  -5   3   5        3.19        3.49      0.36 o 
  -4   3   5       57.72       60.73      1.36 o 
  -3   3   5       85.43      111.31      1.26 o 
  -2   3   5      304.07      308.65      2.31 o 
  -1   3   5        8.48       10.95      0.54 o 
   0   3   5      266.14      353.42      3.46 o 
   1   3   5      232.68      234.84      3.08 o 
   2   3   5        8.82        7.75      0.85 o 
   3   3   5      279.72      303.94     16.23 o 
   4   3   5      262.67      252.56      2.73 o 
   5   3   5        5.70        7.05      0.73 o 
   6   3   5        2.14        2.66      0.47 o 
  -8   4   5        1.49        1.37      0.37 o 
  -7   4   5        0.06       -0.17      0.21 o 
  -6   4   5       22.09       19.57      0.82 o 
  -5   4   5       21.03       20.39      0.48 o 
  -4   4   5       50.60       48.48      2.47 o 
  -3   4   5      108.08      122.52      1.80 o 
  -2   4   5      115.35      121.19      1.47 o 
  -1   4   5       33.10       45.39      1.00 o 
   0   4   5      138.78      164.56      2.68 o 
   1   4   5      820.17      797.19      6.11 o 
   2   4   5        2.01        2.30      0.60 o 
   3   4   5       62.09       60.38      0.94 o 
   4   4   5      106.92      105.88      1.25 o 
   5   4   5        1.65        0.95      0.52 o 
   6   4   5        0.07        0.07      0.31 o 
  -8   5   5        0.39        0.43      0.28 o 
  -7   5   5        8.31        9.72      0.92 o 
  -6   5   5       22.06       21.52      1.34 o 
  -5   5   5        0.59        1.15      0.30 o 
  -4   5   5       49.96       57.75      3.63 o 
  -3   5   5      149.39      148.13      5.28 o 
  -2   5   5       57.03       63.13      1.31 o 
  -1   5   5      554.31      584.05     15.15 o 
   0   5   5        0.17        1.18      0.76 o 
   1   5   5       95.24      105.66      2.60 o 
   2   5   5        1.07        1.56      1.04 o 
   3   5   5       27.80       25.05      1.70 o 
   4   5   5       42.13       43.95      0.80 o 
   5   5   5        6.89        6.18      0.51 o 
  -7   6   5       15.62       15.34      0.91 o 
  -6   6   5        9.10        7.66      0.52 o 
  -5   6   5       21.21       20.57      1.34 o 
  -4   6   5      168.40      176.80      1.49 o 
  -3   6   5       15.37       14.41      1.13 o 
  -2   6   5       61.09       66.59      1.74 o 
  -1   6   5       20.56       25.93      0.96 o 
   0   6   5      196.07      232.76      3.85 o 
   1   6   5        1.40        1.90      0.96 o 
   2   6   5        0.36        1.03      0.38 o 
   3   6   5        0.05        0.37      0.37 o 
   4   6   5       12.86       12.08      0.47 o 
   5   6   5        0.25        0.70      0.29 o 
  -7   7   5        0.00        0.31      0.23 o 
  -6   7   5        2.96        3.36      0.45 o 
  -5   7   5        1.71        0.88      0.36 o 
  -4   7   5       30.77       31.78      0.62 o 
  -3   7   5        4.22        4.65      0.36 o 
  -2   7   5       18.85       18.81      1.76 o 
  -1   7   5       24.40       22.43      0.95 o 
   0   7   5      104.74      130.42      2.44 o 
   1   7   5       48.07       41.05      1.10 o 
   2   7   5        4.54        2.76      0.40 o 
   3   7   5       38.34       42.97      0.65 o 
   4   7   5        1.15        1.53      0.28 o 
  -7   8   5        0.52        0.13      0.30 o 
  -6   8   5        0.01        0.18      0.37 o 
  -5   8   5        4.36        3.75      0.38 o 
  -4   8   5        0.07        0.44      0.29 o 
  -3   8   5       70.09       68.05      1.47 o 
  -2   8   5       20.94       23.03      0.48 o 
  -1   8   5       46.25       41.49      0.76 o 
   0   8   5        9.91        9.90      0.89 o 
   1   8   5       42.97       32.32      0.99 o 
   2   8   5       20.28       16.85      0.53 o 
   3   8   5       56.54       57.18      1.09 o 
  -7   9   5        0.05        0.15      0.23 o 
  -6   9   5        8.74        9.13      0.46 o 
  -5   9   5        3.93        3.69      0.44 o 
  -4   9   5       51.20       47.55      0.80 o 
  -3   9   5        5.17        4.77      0.41 o 
  -2   9   5       23.08       25.76      0.49 o 
  -1   9   5        0.02        0.08      0.35 o 
   0   9   5       12.01        9.98      0.66 o 
   1   9   5        1.00        1.53      0.49 o 
   2   9   5        5.74        7.21      0.37 o 
   3   9   5       19.86       20.46      0.93 o 
  -6  10   5        6.90        6.07      0.37 o 
  -5  10   5        3.45        2.69      0.50 o 
  -4  10   5       48.29       48.72      0.97 o 
  -3  10   5       31.93       29.70      0.62 o 
  -2  10   5        0.38        0.24      0.33 o 
  -1  10   5        1.08        1.55      0.35 o 
   0  10   5        0.16        0.35      0.28 o 
   1  10   5        2.70        2.02      0.31 o 
   2  10   5       12.15       10.77      0.43 o 
  -5  11   5        8.71        8.06      0.37 o 
  -4  11   5        0.76        0.85      0.25 o 
  -3  11   5       18.88       17.94      0.47 o 
  -2  11   5        0.67        0.52      0.42 o 
  -1  11   5        0.45        0.41      0.26 o 
   0  11   5        0.29        0.27      0.25 o 
  -3  12   5        4.64        2.95      0.34 o 
  -2  12   5        0.13        0.12      0.26 o 
   2 -12   6        3.44        4.16      0.34 o 
   3 -12   6        0.30        0.28      0.23 o 
  -1 -11   6        0.18        0.30      0.22 o 
   0 -11   6       37.03       48.35      1.80 o 
   1 -11   6        0.06       -0.05      0.24 o 
   2 -11   6        1.73        2.08      0.39 o 
   3 -11   6        0.59        1.46      0.40 o 
   4 -11   6        1.57        1.40      0.33 o 
   5 -11   6        2.87        2.64      0.27 o 
  -2 -10   6        5.69        6.15      0.26 o 
  -1 -10   6        0.72        0.85      0.28 o 
   0 -10   6       35.64       42.02      2.56 o 
   1 -10   6        6.18        6.49      0.33 o 
   2 -10   6        2.68        2.29      0.38 o 
   3 -10   6       42.63       37.24      0.93 o 
   4 -10   6       35.32       38.89      2.14 o 
   5 -10   6        0.71        0.61      0.15 o 
  -3  -9   6        2.54        2.63      0.27 o 
  -2  -9   6       38.17       40.79      0.69 o 
  -1  -9   6        1.63        1.17      0.32 o 
   0  -9   6       37.32       42.20      0.58 o 
   1  -9   6       60.48       55.56      0.85 o 
   2  -9   6       91.59       69.74      2.36 o 
   3  -9   6       19.24       15.62      0.70 o 
   4  -9   6        3.06        3.03      0.48 o 
   5  -9   6        0.02       -0.22      0.26 o 
   6  -9   6        0.37        0.36      0.21 o 
  -4  -8   6        4.33        4.29      0.38 o 
  -3  -8   6        0.05        0.07      0.36 o 
  -2  -8   6       47.12       45.76      0.82 o 
  -1  -8   6       91.97       90.77      1.54 o 
   0  -8   6        8.70        9.53      0.48 o 
   1  -8   6        0.36        0.22      0.37 o 
   2  -8   6        0.50        1.59      0.47 o 
   3  -8   6       26.40       20.95      0.85 o 
   4  -8   6        0.55        0.25      0.47 o 
   5  -8   6        2.71        2.93      0.44 o 
   6  -8   6        0.09        0.34      0.27 o 
  -5  -7   6        0.01        0.14      0.25 o 
  -4  -7   6       24.50       24.89      0.71 o 
  -3  -7   6        3.21        3.53      0.46 o 
  -2  -7   6       97.28       93.25      2.27 o 
  -1  -7   6       26.15       25.47      0.69 o 
   0  -7   6       13.75       14.82      0.37 o 
   1  -7   6        0.04       -0.25      0.29 o 
   2  -7   6       30.26       30.76      0.59 o 
   3  -7   6        0.10        0.15      0.29 o 
   4  -7   6       13.67       11.26      0.43 o 
   5  -7   6        0.10        0.12      0.27 o 
   6  -7   6        4.94        4.98      0.31 o 
   7  -7   6        2.55        2.87      0.31 o 
  -5  -6   6       32.73       33.84      0.64 o 
  -4  -6   6        4.48        5.30      1.22 o 
  -3  -6   6        5.08        4.15      0.51 o 
  -2  -6   6        0.01       -0.26      0.39 o 
  -1  -6   6        1.53        1.91      0.98 o 
   0  -6   6       65.61       79.67      2.46 o 
   1  -6   6        7.93        8.06      0.63 o 
   2  -6   6        4.20        5.52      1.03 o 
   3  -6   6        2.59        1.91      0.92 o 
   4  -6   6       73.06       70.13      0.85 o 
   5  -6   6      123.17      118.81      1.15 o 
   6  -6   6       77.44       80.28      5.76 o 
   7  -6   6        4.48        6.35      0.25 o 
  -6  -5   6        5.37        3.46      0.36 o 
  -5  -5   6        0.13        0.16      0.43 o 
  -4  -5   6        0.90        0.17      0.42 o 
  -3  -5   6       20.62       14.83      0.99 o 
  -2  -5   6       16.78       17.21      1.24 o 
  -1  -5   6      365.82      317.11      4.43 o 
   0  -5   6      447.32      654.29     29.31 o 
   1  -5   6        0.58        0.29      0.45 o 
   2  -5   6       64.38       58.69      2.06 o 
   3  -5   6       56.20       60.62      2.11 o 
   4  -5   6      136.71      131.69      1.06 o 
   5  -5   6        4.30        3.28      0.31 o 
   6  -5   6       24.07       24.81      1.72 o 
   7  -5   6        0.31        0.70      0.20 o 
  -6  -4   6        1.94        1.56      0.50 o 
  -5  -4   6       34.66       33.41      0.84 o 
  -4  -4   6      177.90      149.94     19.78 o 
  -3  -4   6       20.38       20.76      1.26 o 
  -2  -4   6        9.32        5.19      0.73 o 
  -1  -4   6       50.89       40.59      1.55 o 
   0  -4   6      378.49      590.56      9.25 o 
   1  -4   6       48.96       64.91      1.61 o 
   2  -4   6       10.76        9.63      0.60 o 
   3  -4   6        0.08        0.63      0.80 o 
   4  -4   6        7.60        8.01      1.11 o 
   5  -4   6       53.80       56.53      0.83 o 
   6  -4   6       13.87       14.57      0.49 o 
   7  -4   6        2.70        3.79      0.26 o 
  -6  -3   6        0.28        0.45      0.32 o 
  -5  -3   6        3.42        3.49      0.57 o 
  -4  -3   6       45.54       45.80      0.72 o 
  -3  -3   6       12.88       14.29      0.76 o 
  -2  -3   6      179.19      152.99      2.67 o 
  -1  -3   6      961.83      952.58      6.31 o 
   0  -3   6      541.92      701.11      5.28 o 
   1  -3   6        3.97        7.06      0.51 o 
   2  -3   6      141.55      142.15      5.29 o 
   3  -3   6       59.33       64.82      2.04 o 
   4  -3   6        9.20        9.40      0.89 o 
   5  -3   6       11.27       11.87      0.65 o 
   6  -3   6        7.33        7.45      0.91 o 
   7  -3   6        8.81        9.80      0.30 o 
  -7  -2   6       16.49       14.73      0.58 o 
  -6  -2   6       18.56       16.34      2.98 o 
  -5  -2   6      142.48      135.08      1.61 o 
  -4  -2   6       57.59       57.89      0.89 o 
  -3  -2   6       11.39       12.53      0.87 o 
  -2  -2   6       54.20       59.26      1.63 o 
  -1  -2   6      827.84      829.98     18.92 o 
   0  -2   6      848.47     1061.18     25.68 o 
   1  -2   6       44.39       43.48      1.25 o 
   2  -2   6       11.99       10.43      0.55 o 
   3  -2   6        2.53        2.98      0.78 o 
   4  -2   6        0.96        2.43      0.84 o 
   5  -2   6       13.28       12.67      0.42 o 
   6  -2   6        5.98        4.80      0.49 o 
   7  -2   6        7.08        7.61      0.27 o 
  -7  -1   6        8.68        7.02      0.33 o 
  -6  -1   6        0.29        0.10      0.37 o 
  -5  -1   6       19.53       19.68      0.47 o 
  -4  -1   6       59.82       54.38      2.07 o 
  -3  -1   6      186.67      171.23      2.51 o 
  -2  -1   6      934.38      938.96      4.07 o 
  -1  -1   6      637.82      651.73     15.82 o 
   0  -1   6      183.71      236.87      2.72 o 
   1  -1   6      135.41      136.41      2.02 o 
   2  -1   6      242.82      262.72      2.63 o 
   3  -1   6       18.43       27.10      1.39 o 
   4  -1   6      134.95      145.67      3.51 o 
   5  -1   6        8.07        9.85      0.79 o 
   6  -1   6        1.36        1.75      0.41 o 
   7  -1   6        1.97        3.05      0.34 o 
  -7   0   6        1.55        1.04      0.56 o 
  -6   0   6        0.27        0.11      0.27 o 
  -5   0   6        0.66       -0.02      0.26 o 
  -4   0   6      152.59      156.33      3.17 o 
  -3   0   6        0.11       -0.04      0.41 o 
  -2   0   6      315.01      332.77      5.81 o 
  -1   0   6      388.79      385.51      3.49 o 
   0   0   6      229.01      256.21      2.75 o 
   1   0   6     2048.56     1995.21      7.39 o 
   2   0   6     1927.53     2095.84      7.70 o 
   3   0   6        0.01        0.42      0.49 o 
   4   0   6       82.78       84.63      1.53 o 
   5   0   6        2.50        1.73      0.70 o 
   6   0   6        0.25        0.49      0.29 o 
   7   0   6        7.37       10.15      0.40 o 
  -7   1   6       12.66       11.71      0.94 o 
  -6   1   6        7.37        8.19      0.29 o 
  -5   1   6       45.14       47.87      0.59 o 
  -4   1   6      186.97      181.79      3.30 o 
  -3   1   6     2272.87     2379.70     24.77 o 
  -2   1   6      884.56      936.90     17.73 o 
  -1   1   6      201.22      268.79      2.88 o 
   0   1   6        0.28        1.03      0.55 o 
   1   1   6      707.28      668.81      4.51 o 
   2   1   6      583.37      503.40      4.28 o 
   3   1   6      159.10      166.04      2.70 o 
   4   1   6       76.47       79.38      0.90 o 
   5   1   6        3.47        2.22      0.73 o 
   6   1   6        5.06        4.29      0.60 o 
   7   1   6        3.09        3.80      0.26 o 
  -7   2   6        0.28        0.09      0.26 o 
  -6   2   6       26.11       24.67      0.50 o 
  -5   2   6        7.25        5.33      0.41 o 
  -4   2   6       19.77       20.28      0.89 o 
  -3   2   6      581.28      612.73      4.17 o 
  -2   2   6        3.53        3.52      0.42 o 
  -1   2   6       15.49       11.67      0.79 o 
   0   2   6      281.61      306.10      3.21 o 
   1   2   6     2766.00     2667.74     27.00 o 
   2   2   6      119.00      109.57      2.24 o 
   3   2   6        0.73       -0.23      0.87 o 
   4   2   6       45.36       44.42      0.84 o 
   5   2   6       42.32       41.86      1.22 o 
   6   2   6        2.23        2.04      0.49 o 
  -8   3   6        2.29        2.20      0.37 o 
  -7   3   6        3.18        3.62      0.29 o 
  -6   3   6        0.07        0.33      0.31 o 
  -5   3   6       20.14       16.29      2.89 o 
  -4   3   6       96.58      104.95      1.45 o 
  -3   3   6      191.62      190.49      2.19 o 
  -2   3   6      634.33      636.31      2.56 o 
  -1   3   6      142.99      178.11     41.67 o 
   0   3   6       42.07       45.14      1.43 o 
   1   3   6     1087.19     1034.03      6.69 o 
   2   3   6       90.30       85.90      2.16 o 
   3   3   6      330.54      347.85      8.50 o 
   4   3   6       45.18       46.19      0.90 o 
   5   3   6       27.13       24.95      0.95 o 
   6   3   6        0.05        0.29      0.40 o 
  -8   4   6        0.61        0.76      0.34 o 
  -7   4   6       12.29       13.42      1.06 o 
  -6   4   6        6.66        8.04      0.56 o 
  -5   4   6        4.63        3.02      0.35 o 
  -4   4   6       16.80       17.08      0.87 o 
  -3   4   6      120.78      115.44      3.92 o 
  -2   4   6        0.29        0.79      0.50 o 
  -1   4   6      484.36      533.54      4.64 o 
   0   4   6      634.83      786.93      6.05 o 
   1   4   6       74.37       73.89      2.08 o 
   2   4   6       28.22       29.49      1.50 o 
   3   4   6      116.57      114.59      1.42 o 
   4   4   6        0.92        1.32      0.41 o 
   5   4   6        4.58        4.47      0.55 o 
   6   4   6        5.21        7.82      0.33 o 
  -7   5   6        0.01       -0.05      0.27 o 
  -6   5   6       44.12       39.41      3.45 o 
  -5   5   6        7.16        6.64      0.39 o 
  -4   5   6        4.58        5.30      0.84 o 
  -3   5   6       28.20       28.57      2.01 o 
  -2   5   6      109.98      126.60      2.31 o 
  -1   5   6      298.54      311.65      3.88 o 
   0   5   6       54.26       57.23      1.87 o 
   1   5   6      161.85      160.08      3.25 o 
   2   5   6        5.27        6.44      0.36 o 
   3   5   6        0.96        0.96      0.40 o 
   4   5   6       92.15       88.89      1.29 o 
   5   5   6        0.20        0.19      0.41 o 
  -7   6   6       13.39       15.11      0.57 o 
  -6   6   6        5.78        4.30      0.32 o 
  -5   6   6       17.41       15.80      0.53 o 
  -4   6   6        7.70        8.66      0.42 o 
  -3   6   6        6.05        4.29      1.16 o 
  -2   6   6        7.38        4.42      0.86 o 
  -1   6   6        1.85        1.63      0.83 o 
   0   6   6        3.51        3.68      0.96 o 
   1   6   6        1.75        3.25      1.17 o 
   2   6   6        6.43        5.56      0.38 o 
   3   6   6        8.91        9.76      0.50 o 
   4   6   6        0.62        0.36      0.24 o 
   5   6   6        0.26        0.11      0.24 o 
  -7   7   6        2.10        1.27      0.23 o 
  -6   7   6       28.75       26.80      0.69 o 
  -5   7   6       19.79       16.28      2.34 o 
  -4   7   6        1.27        1.41      0.31 o 
  -3   7   6      110.82      106.56      3.93 o 
  -2   7   6       67.09       67.61      0.78 o 
  -1   7   6       18.15       14.80      0.48 o 
   0   7   6        4.85        5.03      0.42 o 
   1   7   6      116.16       97.03      1.57 o 
   2   7   6        3.67        2.56      0.32 o 
   3   7   6       58.00       58.75      1.40 o 
   4   7   6        0.78        0.68      0.25 o 
  -7   8   6        0.01        0.09      0.27 o 
  -6   8   6        1.48        1.54      0.40 o 
  -5   8   6        2.13        1.50      0.37 o 
  -4   8   6        5.39        4.92      0.33 o 
  -3   8   6      196.77      187.20      2.61 o 
  -2   8   6        8.84       10.93      0.39 o 
  -1   8   6       14.48       13.05      0.53 o 
   0   8   6       17.38       15.08      0.54 o 
   1   8   6       65.76       49.30      1.17 o 
   2   8   6       18.69       17.97      0.55 o 
   3   8   6        0.09       -0.22      0.39 o 
  -6   9   6        1.64        1.74      0.36 o 
  -5   9   6       10.57        8.89      0.54 o 
  -4   9   6       76.73       73.17      0.75 o 
  -3   9   6        2.57        3.13      0.41 o 
  -2   9   6       33.97       32.98      0.55 o 
  -1   9   6        4.04        2.49      0.38 o 
   0   9   6        0.14        0.29      0.31 o 
   1   9   6        0.67        0.28      0.33 o 
   2   9   6        7.47        7.90      0.35 o 
  -6  10   6        0.64        0.38      0.22 o 
  -5  10   6        5.44        6.25      0.47 o 
  -4  10   6        2.12        2.50      0.29 o 
  -3  10   6       28.05       29.79      0.49 o 
  -2  10   6        0.81        0.42      0.31 o 
  -1  10   6        2.49        1.88      0.34 o 
   0  10   6        6.69        7.60      0.36 o 
   1  10   6        2.93        3.63      0.30 o 
   2  10   6        0.45        0.34      0.21 o 
  -5  11   6        4.46        5.07      0.30 o 
  -4  11   6        7.36        6.50      0.30 o 
  -3  11   6        8.10        7.15      0.47 o 
  -2  11   6        0.34       -0.20      0.28 o 
  -1  11   6        1.81        1.74      0.38 o 
   0  11   6        6.15        8.85      0.28 o 
  -3  12   6        6.40        5.45      0.30 o 
  -1 -11   7        0.03        0.01      0.26 o 
   0 -11   7        0.64        1.32      0.26 o 
   1 -11   7        7.83        8.71      0.90 o 
   2 -11   7        5.28        5.35      0.41 o 
   3 -11   7       20.68       24.86      0.63 o 
   4 -11   7        0.40        1.23      0.30 o 
  -2 -10   7        0.36        0.54      0.20 o 
  -1 -10   7       26.61       30.19      0.53 o 
   0 -10   7        0.11        0.24      0.28 o 
   1 -10   7        9.09        8.66      0.41 o 
   2 -10   7        5.61        5.31      0.40 o 
   3 -10   7        5.24        5.14      0.51 o 
   4 -10   7        1.39        1.10      0.25 o 
   5 -10   7        4.69        6.35      0.34 o 
  -3  -9   7       17.75       20.66      0.92 o 
  -2  -9   7       11.72       13.05      0.57 o 
  -1  -9   7       26.03       24.04      0.53 o 
   0  -9   7        4.68        6.08      0.32 o 
   1  -9   7        2.74        2.45      0.38 o 
   2  -9   7        9.25       10.09      0.49 o 
   3  -9   7       43.71       36.88      0.72 o 
   4  -9   7        7.18        5.70      0.51 o 
   5  -9   7        1.94        2.17      0.23 o 
   6  -9   7       19.74       22.69      0.34 o 
  -4  -8   7       25.76       25.95      0.52 o 
  -3  -8   7        1.18        1.84      0.37 o 
  -2  -8   7      250.19      250.92      3.82 o 
  -1  -8   7       95.60       98.56      1.90 o 
   0  -8   7       44.69       50.72      0.65 o 
   1  -8   7       16.92       18.60      0.50 o 
   2  -8   7       67.12       57.33      0.88 o 
   3  -8   7        1.40        1.33      0.39 o 
   4  -8   7        1.90        2.17      0.48 o 
   5  -8   7        5.11        4.39      0.61 o 
   6  -8   7        1.20        0.96      0.25 o 
  -4  -7   7        1.62        1.15      0.46 o 
  -3  -7   7       76.00       72.61      0.96 o 
  -2  -7   7      780.08      760.46      2.95 o 
  -1  -7   7       81.73       79.38      2.89 o 
   0  -7   7      329.24      360.80      1.74 o 
   1  -7   7        4.57        2.94      0.33 o 
   2  -7   7       27.01       21.41      0.42 o 
   3  -7   7       11.00       10.92      0.46 o 
   4  -7   7       57.45       53.75      0.97 o 
   5  -7   7        0.71        0.77      0.23 o 
   6  -7   7        3.13        3.42      0.81 o 
   7  -7   7        1.60        2.04      0.22 o 
  -5  -6   7       22.22       19.37      0.53 o 
  -4  -6   7       16.78       16.25      0.79 o 
  -3  -6   7       40.89       34.79      0.78 o 
  -2  -6   7       51.66       51.16      0.83 o 
  -1  -6   7        3.42        3.18      0.53 o 
   0  -6   7      946.61     1140.90      8.82 o 
   1  -6   7       74.82       83.14      2.39 o 
   2  -6   7        0.46        0.41      0.71 o 
   3  -6   7        0.49        0.23      0.24 o 
   4  -6   7        2.28        3.23      0.29 o 
   5  -6   7        2.74        2.27      0.26 o 
   6  -6   7       13.18       12.27      0.97 o 
   7  -6   7       35.62       45.19      1.74 o 
  -6  -5   7       14.19       14.65      0.43 o 
  -5  -5   7        1.05        1.00      0.44 o 
  -4  -5   7        3.13        2.29      0.44 o 
  -3  -5   7      191.22      175.64      2.44 o 
  -2  -5   7        1.42        2.21      1.68 o 
  -1  -5   7      377.51      334.75      4.65 o 
   0  -5   7        1.95        0.92      0.53 o 
   1  -5   7       81.51       92.66      5.37 o 
   2  -5   7       21.03       23.06      0.91 o 
   3  -5   7       79.36       82.06      2.52 o 
   4  -5   7        4.90        4.29      0.38 o 
   5  -5   7       14.96       16.08      0.41 o 
   6  -5   7       10.54       11.25      0.65 o 
   7  -5   7        1.81        2.80      0.17 o 
  -6  -4   7        9.81       11.08      0.58 o 
  -5  -4   7       10.40       10.68      0.60 o 
  -4  -4   7       36.59       41.52      5.35 o 
  -3  -4   7      204.70      202.43      5.46 o 
  -2  -4   7       73.99       64.88      2.03 o 
  -1  -4   7      692.74      668.99      6.08 o 
   0  -4   7     1294.91     1653.14      8.64 o 
   1  -4   7      582.84      571.31      3.66 o 
   2  -4   7       77.99       69.51      1.36 o 
   3  -4   7        4.09        2.61      0.84 o 
   4  -4   7        2.35        2.22      0.31 o 
   5  -4   7       63.08       66.62      1.83 o 
   6  -4   7       18.47       20.55      1.76 o 
   7  -4   7        0.04        0.17      0.14 o 
  -6  -3   7        3.89        3.92      0.80 o 
  -5  -3   7        0.81        1.66      0.51 o 
  -4  -3   7       11.88       11.76      0.56 o 
  -3  -3   7       12.99        8.14      0.72 o 
  -2  -3   7       61.81       52.19      1.72 o 
  -1  -3   7      294.46      327.74      4.00 o 
   0  -3   7        1.20        2.94      0.70 o 
   1  -3   7        0.07       -0.20      0.60 o 
   2  -3   7      132.93      150.38      8.02 o 
   3  -3   7       98.42       96.52      2.58 o 
   4  -3   7        1.61        1.68      0.71 o 
   5  -3   7       15.00       12.07      0.37 o 
   6  -3   7       12.37       11.64      1.90 o 
   7  -3   7        0.01        0.03      0.26 o 
  -6  -2   7        2.70        3.55      0.45 o 
  -5  -2   7       15.01       13.92      0.74 o 
  -4  -2   7        0.35        0.25      0.40 o 
  -3  -2   7       30.15       25.88      1.20 o 
  -2  -2   7      168.01      175.64      2.84 o 
  -1  -2   7       98.18       86.77      4.15 o 
   0  -2   7      168.14      196.14      1.66 o 
   1  -2   7      132.07      126.57      2.21 o 
   2  -2   7      471.99      463.60     15.84 o 
   3  -2   7       18.34       21.81      1.33 o 
   4  -2   7       19.33       19.99      0.73 o 
   5  -2   7       20.77       14.05      0.88 o 
   6  -2   7        0.11        0.35      0.26 o 
   7  -2   7        0.60        0.88      0.28 o 
  -7  -1   7       19.20       25.18      0.42 o 
  -6  -1   7        1.21        0.74      0.37 o 
  -5  -1   7        5.61        5.99      0.35 o 
  -4  -1   7      132.91      136.71      3.22 o 
  -3  -1   7      169.96      157.24      2.57 o 
  -2  -1   7      392.04      403.84      3.23 o 
  -1  -1   7        5.35        3.71      0.48 o 
   0  -1   7       70.07       90.04      1.88 o 
   1  -1   7       15.93       21.34      0.99 o 
   2  -1   7       37.08       29.42      1.08 o 
   3  -1   7        1.01       -0.56      0.77 o 
   4  -1   7        7.05        8.96      0.73 o 
   5  -1   7        1.47        0.43      0.61 o 
   6  -1   7        1.95        1.17      0.38 o 
   7  -1   7        0.29        0.62      0.27 o 
  -7   0   7        1.03        1.24      0.43 o 
  -6   0   7       28.09       25.58      0.76 o 
  -5   0   7       41.62       34.92      0.57 o 
  -4   0   7      140.44      144.27      3.23 o 
  -3   0   7      275.28      308.92     20.61 o 
  -2   0   7      604.17      638.61      3.55 o 
  -1   0   7       20.65       29.56      1.18 o 
   0   0   7      433.06      472.58      4.05 o 
   1   0   7       20.03       37.12      1.19 o 
   2   0   7      602.87      609.43      4.55 o 
   3   0   7       24.10       27.04      1.70 o 
   4   0   7        0.17        0.33      0.49 o 
   5   0   7       21.85       21.14      1.62 o 
   6   0   7        6.74        5.88      0.57 o 
   7   0   7        0.35        0.41      0.22 o 
  -7   1   7        0.10        0.12      0.43 o 
  -6   1   7       11.72       10.26      0.33 o 
  -5   1   7      198.07      193.68      4.26 o 
  -4   1   7       24.39       17.75      1.38 o 
  -3   1   7      748.05      782.18     13.52 o 
  -2   1   7      443.47      493.90      3.14 o 
  -1   1   7       36.14       28.52      1.18 o 
   0   1   7       28.37       32.06      1.21 o 
   1   1   7        7.95        6.28      0.72 o 
   2   1   7      356.37      307.79      3.62 o 
   3   1   7       23.23       25.45      1.27 o 
   4   1   7        0.53        0.93      0.46 o 
   5   1   7        0.97        0.28      0.66 o 
   6   1   7        0.96        0.98      0.47 o 
  -7   2   7        0.93        0.96      0.39 o 
  -6   2   7        0.98        0.60      0.27 o 
  -5   2   7      318.60      315.30     15.96 o 
  -4   2   7        7.39        9.37      1.05 o 
  -3   2   7      410.45      453.60     14.20 o 
  -2   2   7      243.01      263.11     10.08 o 
  -1   2   7       12.79       10.82      0.87 o 
   0   2   7       92.04      108.45      2.11 o 
   1   2   7      965.73      876.74      4.85 o 
   2   2   7      332.27      324.79      3.95 o 
   3   2   7        6.70        4.65      1.07 o 
   4   2   7        8.78        8.57      0.44 o 
   5   2   7        0.02        0.26      0.61 o 
   6   2   7       22.16       27.20      0.73 o 
  -7   3   7        1.35        1.59      0.41 o 
  -6   3   7        0.69        0.35      0.31 o 
  -5   3   7        4.44        2.23      0.58 o 
  -4   3   7       11.79       12.77      0.84 o 
  -3   3   7        2.16        2.12      0.39 o 
  -2   3   7       63.52       77.63      1.23 o 
  -1   3   7      495.69      498.91      7.74 o 
   0   3   7      101.71      116.38      2.32 o 
   1   3   7        4.14        3.04      0.83 o 
   2   3   7      301.25      289.09      4.00 o 
   3   3   7       24.09       24.67      1.32 o 
   4   3   7        2.60        2.98      0.43 o 
   5   3   7        9.01        9.10      0.68 o 
   6   3   7        0.77        0.97      0.35 o 
  -7   4   7        1.83        1.43      0.29 o 
  -6   4   7       11.79       11.38      1.11 o 
  -5   4   7       53.54       53.09      3.45 o 
  -4   4   7       19.73       19.51      0.93 o 
  -3   4   7        0.54        1.04      0.55 o 
  -2   4   7       70.85       88.37      1.89 o 
  -1   4   7       15.20       17.13      1.09 o 
   0   4   7       51.02       67.10      1.97 o 
   1   4   7       23.39       28.01      1.45 o 
   2   4   7      145.01      129.08      2.85 o 
   3   4   7       12.21       12.65      0.57 o 
   4   4   7        3.62        3.34      0.49 o 
   5   4   7       15.04       12.92      0.66 o 
  -7   5   7       17.07       15.95      0.87 o 
  -6   5   7        2.54        2.38      0.31 o 
  -5   5   7      108.82      106.09      0.90 o 
  -4   5   7       11.17       11.38      0.44 o 
  -3   5   7       19.12       22.49      4.79 o 
  -2   5   7       73.71       72.53      1.85 o 
  -1   5   7      153.32      177.24      3.13 o 
   0   5   7       35.36       35.12      1.59 o 
   1   5   7        2.03        1.38      0.88 o 
   2   5   7        0.68        0.37      0.31 o 
   3   5   7        1.10        0.73      0.37 o 
   4   5   7       17.19       17.42      0.41 o 
   5   5   7        0.72        0.67      0.36 o 
  -7   6   7        0.14        0.05      0.24 o 
  -6   6   7       21.06       19.71      0.44 o 
  -5   6   7       46.81       44.50      0.94 o 
  -4   6   7       33.90       34.35      0.71 o 
  -3   6   7       66.55       71.00      2.93 o 
  -2   6   7        0.23       -1.02      1.02 o 
  -1   6   7       21.72       24.11      1.48 o 
   0   6   7        0.28        0.13      0.55 o 
   1   6   7      161.87      152.89      1.81 o 
   2   6   7        2.02        1.20      0.32 o 
   3   6   7        6.81        5.91      0.45 o 
   4   6   7       36.10       37.96      0.63 o 
  -7   7   7        2.03        1.68      0.27 o 
  -6   7   7        0.43        0.56      0.40 o 
  -5   7   7        2.18        2.35      0.37 o 
  -4   7   7       21.52       22.41      0.57 o 
  -3   7   7       46.20       44.86      2.64 o 
  -2   7   7       54.31       53.16      0.74 o 
  -1   7   7        4.02        3.44      0.34 o 
   0   7   7        0.21        0.62      0.35 o 
   1   7   7       25.48       22.98      0.89 o 
   2   7   7        0.53        0.80      0.29 o 
   3   7   7        0.82        1.85      0.34 o 
   4   7   7       17.04       20.73      0.41 o 
  -7   8   7        0.83        0.80      0.28 o 
  -6   8   7        0.07        0.00      0.37 o 
  -5   8   7        0.30        0.16      0.33 o 
  -4   8   7        4.08        4.07      0.38 o 
  -3   8   7        2.72        3.10      0.39 o 
  -2   8   7       41.34       40.06      0.58 o 
  -1   8   7        0.02        0.16      0.36 o 
   0   8   7      102.41      104.96      4.80 o 
   1   8   7       15.16       11.85      0.49 o 
   2   8   7        2.26        1.63      0.33 o 
   3   8   7        0.31        0.23      0.24 o 
  -6   9   7        0.07        0.01      0.21 o 
  -5   9   7        1.73        1.96      0.44 o 
  -4   9   7      157.18      161.79      3.54 o 
  -3   9   7      450.66      442.66      6.65 o 
  -2   9   7        1.04        0.82      0.28 o 
  -1   9   7        1.59        1.73      0.37 o 
   0   9   7        0.01        0.27      0.31 o 
   1   9   7        0.94        0.40      0.30 o 
   2   9   7        0.48        0.43      0.35 o 
  -6  10   7        3.08        3.63      0.19 o 
  -5  10   7        0.22        0.01      0.25 o 
  -4  10   7       32.71       27.22      0.69 o 
  -3  10   7       11.76       10.16      0.35 o 
  -2  10   7        7.18        6.28      0.59 o 
  -1  10   7        1.54        1.40      0.31 o 
   0  10   7        0.03       -0.09      0.21 o 
   1  10   7        0.34        0.43      0.32 o 
  -4  11   7        0.23        0.19      0.22 o 
  -3  11   7        6.22        6.04      0.32 o 
  -2  11   7        6.12        6.05      0.33 o 
  -1  11   7        1.43        1.07      0.32 o 
   0 -11   8        2.82        4.22      0.31 o 
   1 -11   8        8.58       10.03      0.48 o 
   2 -11   8        2.86        2.51      0.35 o 
   3 -11   8        2.18        2.09      0.33 o 
   4 -11   8        0.89        0.22      0.16 o 
  -2 -10   8        0.71        0.22      0.17 o 
  -1 -10   8        3.46        3.78      0.33 o 
   0 -10   8        0.07        0.09      0.27 o 
   1 -10   8       14.85       16.09      0.46 o 
   2 -10   8        1.44        1.24      0.33 o 
   3 -10   8        0.04        0.54      0.41 o 
   4 -10   8       27.68       26.79      0.44 o 
   5 -10   8        8.75        9.88      0.36 o 
  -3  -9   8        7.45        9.02      0.42 o 
  -2  -9   8        8.55        9.28      0.33 o 
  -1  -9   8        7.38        8.14      0.44 o 
   0  -9   8       24.80       29.16      0.69 o 
   1  -9   8        0.08        0.27      0.33 o 
   2  -9   8        0.04       -0.07      0.35 o 
   3  -9   8       33.45       31.38      0.84 o 
   4  -9   8        0.95        1.59      0.44 o 
   5  -9   8        2.82        3.82      0.22 o 
  -4  -8   8       17.37       18.28      0.42 o 
  -3  -8   8       31.27       30.41      0.58 o 
  -2  -8   8       10.86       10.82      0.42 o 
  -1  -8   8        6.86        6.14      0.34 o 
   0  -8   8       20.19       18.49      0.45 o 
   1  -8   8      267.43      239.10      1.36 o 
   2  -8   8       18.60       12.40      0.53 o 
   3  -8   8       52.63       48.87      3.74 o 
   4  -8   8       11.64       12.37      0.64 o 
   5  -8   8        0.30        0.23      0.26 o 
   6  -8   8        0.05        0.24      0.20 o 
  -4  -7   8        6.39        6.06      0.50 o 
  -3  -7   8        2.80        3.71      0.45 o 
  -2  -7   8        0.45        1.09      0.38 o 
  -1  -7   8       46.58       45.20      1.16 o 
   0  -7   8      169.16      185.32      1.17 o 
   1  -7   8       46.04       42.37      0.64 o 
   2  -7   8       26.82       29.36      0.50 o 
   3  -7   8        5.84        5.79      0.40 o 
   4  -7   8        6.00        4.85      0.36 o 
   5  -7   8        3.78        3.42      0.25 o 
   6  -7   8        0.46        0.51      0.24 o 
  -5  -6   8        9.28        9.56      0.34 o 
  -4  -6   8       31.24       31.45      1.23 o 
  -3  -6   8       41.87       37.91      0.96 o 
  -2  -6   8        0.06        0.08      0.43 o 
  -1  -6   8       70.98       68.91      1.05 o 
   0  -6   8      356.45      398.92      8.46 o 
   1  -6   8       66.27       66.47      3.33 o 
   2  -6   8      117.12      113.98      3.21 o 
   3  -6   8      148.39      142.80      1.13 o 
   4  -6   8       48.27       47.13      0.84 o 
   5  -6   8       12.37       11.07      0.34 o 
   6  -6   8        1.17        1.66      0.18 o 
  -5  -5   8        0.54        0.78      0.42 o 
  -4  -5   8       30.42       25.37      0.66 o 
  -3  -5   8      130.51      152.49      6.96 o 
  -2  -5   8       22.51       25.82      0.61 o 
  -1  -5   8      109.54       98.10      2.72 o 
   0  -5   8      110.63      121.80      2.94 o 
   1  -5   8        3.23        1.20      0.56 o 
   2  -5   8       80.78       80.20      1.59 o 
   3  -5   8      602.00      578.80      3.02 o 
   4  -5   8      134.75      129.64      1.13 o 
   5  -5   8       16.69       15.72      0.53 o 
   6  -5   8        2.30        3.11      0.33 o 
   7  -5   8        2.28        2.87      0.23 o 
  -6  -4   8       21.41       24.90      0.80 o 
  -5  -4   8       17.87       19.54      2.27 o 
  -4  -4   8       19.48       18.02      0.75 o 
  -3  -4   8      131.17      150.65      2.58 o 
  -2  -4   8        2.75        2.70      0.89 o 
  -1  -4   8       44.82       38.36      1.72 o 
   0  -4   8        0.56        0.76      0.48 o 
   1  -4   8        8.99        7.70      0.63 o 
   2  -4   8      144.90      139.98      4.88 o 
   3  -4   8      542.47      523.07      6.20 o 
   4  -4   8       29.18       28.39      0.60 o 
   5  -4   8        4.88        5.07      0.27 o 
   6  -4   8       23.92       24.05      0.46 o 
   7  -4   8        0.24        0.24      0.22 o 
  -6  -3   8        6.98        6.31      0.45 o 
  -5  -3   8       18.05       19.79      0.73 o 
  -4  -3   8       75.41       82.68      1.04 o 
  -3  -3   8       57.82       52.40      1.74 o 
  -2  -3   8      199.89      175.28      3.15 o 
  -1  -3   8      183.02      163.24      3.02 o 
   0  -3   8       76.95      121.27      2.57 o 
   1  -3   8       26.14       24.98      1.25 o 
   2  -3   8       77.76       66.79      4.19 o 
   3  -3   8      277.86      280.46      4.53 o 
   4  -3   8        9.36        9.53      0.52 o 
   5  -3   8        1.78        2.39      0.23 o 
   6  -3   8        1.30        1.59      0.22 o 
   7  -3   8        0.20        0.34      0.23 o 
  -6  -2   8       15.84       18.32      0.48 o 
  -5  -2   8      145.51      135.22      1.59 o 
  -4  -2   8      245.62      246.15      5.82 o 
  -3  -2   8        8.05       10.18      0.87 o 
  -2  -2   8        3.01        0.49      0.65 o 
  -1  -2   8       37.58       37.83      3.50 o 
   0  -2   8        3.82        9.33      0.50 o 
   1  -2   8       28.11       24.50      1.17 o 
   2  -2   8      287.02      268.05     20.48 o 
   3  -2   8        2.84        2.95      0.88 o 
   4  -2   8        0.72        0.66      0.70 o 
   5  -2   8      102.81       77.10      7.39 o 
   6  -2   8       23.40       20.80      0.52 o 
   7  -2   8        0.97        1.07      0.23 o 
  -7  -1   8        0.41        0.54      0.29 o 
  -6  -1   8        3.38        3.44      0.47 o 
  -5  -1   8        0.01        0.36      0.55 o 
  -4  -1   8       61.43       64.15      3.02 o 
  -3  -1   8      206.80      197.46      3.07 o 
  -2  -1   8      437.04      413.24      4.38 o 
  -1  -1   8     1332.64     1419.70     17.26 o 
   0  -1   8       35.70       41.75      1.45 o 
   1  -1   8        3.22        5.69      0.74 o 
   2  -1   8      458.19      449.05      4.12 o 
   3  -1   8       24.87       18.85      1.40 o 
   4  -1   8       33.13       23.12      1.08 o 
   5  -1   8       88.25       67.11      1.54 o 
   6  -1   8        5.09        6.45      0.46 o 
   7  -1   8        3.55        4.25      0.24 o 
  -7   0   8        0.98        1.74      0.40 o 
  -6   0   8       44.19       40.79      3.39 o 
  -5   0   8       31.34       28.19      0.52 o 
  -4   0   8      269.08      254.17      4.52 o 
  -3   0   8       52.26       50.71      1.94 o 
  -2   0   8      694.52      667.79      6.95 o 
  -1   0   8       76.62       60.59      1.73 o 
   0   0   8        2.59        5.17      0.74 o 
   1   0   8       33.68       45.13      1.40 o 
   2   0   8       11.74       12.81      0.93 o 
   3   0   8        7.77        8.06      3.08 o 
   4   0   8        0.88        0.90      0.51 o 
   5   0   8        8.18        6.43      1.11 o 
   6   0   8        0.40        0.23      0.26 o 
  -7   1   8        3.58        2.41      0.46 o 
  -6   1   8        3.47        3.63      0.30 o 
  -5   1   8       20.14       16.56      0.53 o 
  -4   1   8      279.75      267.93      4.50 o 
  -3   1   8     1030.58     1023.48     46.08 o 
  -2   1   8     1280.92     1316.10     23.76 o 
  -1   1   8      160.50      162.30      2.66 o 
   0   1   8        2.06        2.63      0.66 o 
   1   1   8        4.51        3.33      0.71 o 
   2   1   8       16.54       12.82      1.04 o 
   3   1   8       11.15       10.24      1.05 o 
   4   1   8       71.39       69.77      4.30 o 
   5   1   8        9.08        7.23      0.78 o 
   6   1   8       10.31       12.06      1.11 o 
  -7   2   8       12.43        8.79      0.52 o 
  -6   2   8       21.01       17.56      0.50 o 
  -5   2   8       41.47       38.16      0.74 o 
  -4   2   8       35.22       39.22      1.73 o 
  -3   2   8      179.23      212.21      9.64 o 
  -2   2   8       59.13       63.34      1.74 o 
  -1   2   8      319.46      319.31      3.82 o 
   0   2   8       32.33       30.68      1.32 o 
   1   2   8       34.32       30.47      0.94 o 
   2   2   8       57.96       54.53      1.84 o 
   3   2   8       20.91       18.93      0.46 o 
   4   2   8        1.69        1.43      0.45 o 
   5   2   8        0.02       -0.56      0.56 o 
   6   2   8       11.69       15.99      1.40 o 
  -7   3   8       56.70       55.57      3.27 o 
  -6   3   8        0.64        0.63      0.31 o 
  -5   3   8       63.21       61.29      1.10 o 
  -4   3   8       11.17       10.26      0.93 o 
  -3   3   8       29.23       33.48      1.93 o 
  -2   3   8       89.24       95.06      4.28 o 
  -1   3   8      312.64      321.00      2.76 o 
   0   3   8        7.85        9.94      0.68 o 
   1   3   8      152.31      150.70      2.91 o 
   2   3   8      195.50      185.96      3.36 o 
   3   3   8      114.01      114.12      4.06 o 
   4   3   8        0.59        0.45      0.40 o 
   5   3   8        0.85        1.12      0.52 o 
   6   3   8        3.66        3.77      0.24 o 
  -7   4   8        0.66        0.38      0.28 o 
  -6   4   8        0.64        0.40      0.32 o 
  -5   4   8       11.44        9.77      0.63 o 
  -4   4   8        1.35        1.53      0.35 o 
  -3   4   8        9.20        6.57      1.06 o 
  -2   4   8        6.22        6.25      0.84 o 
  -1   4   8       74.28       77.68      2.09 o 
   0   4   8      338.94      391.92      4.74 o 
   1   4   8        5.44        5.95      0.98 o 
   2   4   8      198.97      200.80      6.82 o 
   3   4   8       33.10       34.40      1.26 o 
   4   4   8        0.03        0.11      0.35 o 
   5   4   8        0.36        0.49      0.43 o 
  -7   5   8        1.61        1.63      0.27 o 
  -6   5   8        8.04        8.98      0.53 o 
  -5   5   8       68.23       66.65      2.36 o 
  -4   5   8        8.95        9.14      0.82 o 
  -3   5   8        0.28       -0.60      1.17 o 
  -2   5   8      146.49      163.79      2.85 o 
  -1   5   8        2.54        2.72      0.83 o 
   0   5   8        9.50       10.46      1.05 o 
   1   5   8       12.74       12.10      0.39 o 
   2   5   8       26.80       31.45      0.57 o 
   3   5   8        1.27        0.89      0.38 o 
   4   5   8        7.80        8.04      0.32 o 
   5   5   8        0.37        0.54      0.31 o 
  -7   6   8        0.01       -0.23      0.23 o 
  -6   6   8       31.83       27.22      1.30 o 
  -5   6   8       38.47       36.54      0.89 o 
  -4   6   8        2.10        1.99      0.87 o 
  -3   6   8       25.33       24.97      0.86 o 
  -2   6   8        2.67        3.97      0.37 o 
  -1   6   8        8.77       10.00      0.43 o 
   0   6   8        2.95        3.43      0.37 o 
   1   6   8       10.05       12.13      0.37 o 
   2   6   8        1.23        0.97      0.30 o 
   3   6   8        3.89        2.90      0.30 o 
   4   6   8        0.67        1.03      0.40 o 
  -7   7   8        0.04       -0.10      0.19 o 
  -6   7   8        1.53        0.89      0.39 o 
  -5   7   8        3.63        3.18      0.40 o 
  -4   7   8        1.08        0.96      0.31 o 
  -3   7   8        8.13        7.98      0.39 o 
  -2   7   8        2.92        2.86      0.31 o 
  -1   7   8        1.21        0.92      0.30 o 
   0   7   8        3.47        5.08      0.43 o 
   1   7   8       61.95       59.63      0.86 o 
   2   7   8        0.07        0.12      0.27 o 
   3   7   8       11.52       15.01      0.35 o 
  -6   8   8        0.81        0.38      0.36 o 
  -5   8   8        6.27        5.10      0.40 o 
  -4   8   8        3.33        3.40      0.33 o 
  -3   8   8        0.12        0.76      0.29 o 
  -2   8   8       10.05        8.61      0.47 o 
  -1   8   8       27.63       26.61      0.67 o 
   0   8   8       13.03       12.01      0.50 o 
   1   8   8        0.35        0.04      0.32 o 
   2   8   8        9.31        9.80      0.58 o 
   3   8   8        5.37        7.73      0.26 o 
  -6   9   8        0.03       -0.11      0.16 o 
  -5   9   8       27.11       25.14      0.67 o 
  -4   9   8       44.37       41.17      1.29 o 
  -3   9   8      196.43      192.76      1.49 o 
  -2   9   8        0.26        0.44      0.54 o 
  -1   9   8        8.10        5.21      0.40 o 
   0   9   8        0.58        0.49      0.25 o 
   1   9   8        3.98        2.46      0.43 o 
   2   9   8        0.00       -0.08      0.26 o 
  -5  10   8        0.01       -0.01      0.22 o 
  -4  10   8       26.70       26.27      0.58 o 
  -3  10   8        0.80        0.87      0.34 o 
  -2  10   8        2.25        2.44      0.50 o 
  -1  10   8        1.00        0.95      0.29 o 
   0  10   8        1.60        1.71      0.39 o 
   1  10   8        1.57        1.90      0.29 o 
  -4  11   8        0.76        0.44      0.27 o 
  -3  11   8        0.01        0.08      0.23 o 
  -2  11   8        0.34        0.23      0.23 o 
  -1  11   8        0.25       -0.03      0.27 o 
   0 -11   9        0.99        0.53      0.27 o 
   1 -11   9       19.19       21.18      0.56 o 
   2 -11   9        0.16        1.06      0.27 o 
   3 -11   9        1.36        1.24      0.26 o 
  -1 -10   9        0.15       -0.03      0.21 o 
   0 -10   9        0.27        0.26      0.32 o 
   1 -10   9       56.37       58.92      0.69 o 
   2 -10   9       11.15       11.00      0.41 o 
   3 -10   9       16.59       16.84      0.60 o 
   4 -10   9        1.37        1.10      0.21 o 
  -2  -9   9       15.84       14.65      0.43 o 
  -1  -9   9        0.26        0.57      0.29 o 
   0  -9   9        1.23        0.43      0.54 o 
   1  -9   9        6.39        4.39      0.38 o 
   2  -9   9        7.43        5.47      0.41 o 
   3  -9   9        9.78       12.81      0.86 o 
   4  -9   9        2.26        1.99      0.42 o 
   5  -9   9        0.00       -0.05      0.15 o 
  -3  -8   9       32.75       37.84      1.74 o 
  -2  -8   9        1.33        1.63      0.39 o 
  -1  -8   9       59.05       64.10      2.52 o 
   0  -8   9        3.51        3.17      0.33 o 
   1  -8   9       25.28       17.69      0.48 o 
   2  -8   9       58.05       51.88      1.24 o 
   3  -8   9       43.42       42.61      1.06 o 
   4  -8   9        5.16        6.43      0.52 o 
   5  -8   9        3.82        4.02      0.23 o 
   6  -8   9        3.19        2.85      0.27 o 
  -4  -7   9        1.11        1.09      0.41 o 
  -3  -7   9        0.45        0.63      0.32 o 
  -2  -7   9       30.01       29.43      0.56 o 
  -1  -7   9        4.17        3.20      0.36 o 
   0  -7   9        0.30       -0.09      0.31 o 
   1  -7   9       35.90       29.03      0.57 o 
   2  -7   9       21.78       21.88      0.87 o 
   3  -7   9        4.12        3.83      0.44 o 
   4  -7   9        6.40        5.35      0.37 o 
   5  -7   9        1.74        1.38      0.27 o 
   6  -7   9        0.18       -0.13      0.32 o 
  -5  -6   9       39.32       46.16      0.78 o 
  -4  -6   9        4.95        4.91      0.54 o 
  -3  -6   9        4.53        4.29      0.39 o 
  -2  -6   9       34.38       33.72      0.55 o 
  -1  -6   9        3.74        2.65      0.34 o 
   0  -6   9       12.61       13.79      0.73 o 
   1  -6   9        2.79        2.02      0.31 o 
   2  -6   9       64.71       63.08      1.30 o 
   3  -6   9       30.53       26.00      0.61 o 
   4  -6   9       28.21       26.48      0.59 o 
   5  -6   9       14.46       13.18      0.44 o 
   6  -6   9        0.28        0.68      0.22 o 
  -5  -5   9        1.86        1.67      0.41 o 
  -4  -5   9        0.11       -0.29      0.29 o 
  -3  -5   9       10.14        7.83      0.46 o 
  -2  -5   9      201.33      189.82      8.21 o 
  -1  -5   9      100.63      100.72      1.11 o 
   0  -5   9       73.08       83.19      2.56 o 
   1  -5   9        8.37        8.55      0.73 o 
   2  -5   9       49.90       47.16      0.90 o 
   3  -5   9      256.25      230.06      7.82 o 
   4  -5   9       33.72       34.22      0.63 o 
   5  -5   9        4.88        4.85      0.30 o 
   6  -5   9        6.59        8.12      0.25 o 
  -6  -4   9       11.18       12.94      0.46 o 
  -5  -4   9       31.49       30.17      1.92 o 
  -4  -4   9        6.15        6.97      0.48 o 
  -3  -4   9       29.54       23.50      0.64 o 
  -2  -4   9       31.65       35.33      3.56 o 
  -1  -4   9       64.50       75.16      2.36 o 
   0  -4   9       73.74       89.89      3.54 o 
   1  -4   9      102.63       96.16      1.73 o 
   2  -4   9      137.64      134.21      6.69 o 
   3  -4   9       91.20       84.90      1.59 o 
   4  -4   9       19.00       17.24      0.57 o 
   5  -4   9       26.71       22.87      0.80 o 
   6  -4   9       26.68       29.28      0.46 o 
  -6  -3   9        4.89        6.54      0.24 o 
  -5  -3   9        0.91        1.58      0.47 o 
  -4  -3   9       33.50       31.99      1.04 o 
  -3  -3   9      255.46      246.17      6.51 o 
  -2  -3   9       12.22       13.25      1.04 o 
  -1  -3   9       10.33       12.82      1.09 o 
   0  -3   9      270.03      320.56      4.28 o 
   1  -3   9        8.66        7.21      0.86 o 
   2  -3   9        0.48        0.23      1.02 o 
   3  -3   9       30.05       23.82      1.62 o 
   4  -3   9        8.18        7.04      1.00 o 
   5  -3   9        1.31        0.47      0.24 o 
   6  -3   9        0.23        0.69      0.24 o 
  -6  -2   9        5.64        5.63      0.34 o 
  -5  -2   9        6.43        5.86      0.62 o 
  -4  -2   9       55.61       56.63      2.90 o 
  -3  -2   9      228.48      209.87      3.38 o 
  -2  -2   9       62.82       44.60      1.73 o 
  -1  -2   9      150.66      155.78     13.00 o 
   0  -2   9      733.68      830.54      6.54 o 
   1  -2   9       47.22       38.71      1.49 o 
   2  -2   9        1.03        0.68      0.50 o 
   3  -2   9        0.19        0.31      1.09 o 
   4  -2   9        1.25        0.70      0.39 o 
   5  -2   9        0.33        0.68      0.33 o 
   6  -2   9       16.64       15.15      0.38 o 
  -7  -1   9       12.11       16.46      0.37 o 
  -6  -1   9        0.71        1.07      0.32 o 
  -5  -1   9       25.15       20.28      0.55 o 
  -4  -1   9      191.28      179.33      5.13 o 
  -3  -1   9        0.64        0.43      0.91 o 
  -2  -1   9        3.24        1.78      0.48 o 
  -1  -1   9      684.83      723.26     26.11 o 
   0  -1   9      219.61      256.42      3.54 o 
   1  -1   9       83.97       79.82      1.97 o 
   2  -1   9        0.84        0.10      0.72 o 
   3  -1   9       11.38        5.79      1.12 o 
   4  -1   9       10.79        5.67      0.78 o 
   5  -1   9        0.97        0.86      0.61 o 
   6  -1   9        5.74        4.88      0.28 o 
  -7   0   9        0.18        0.13      0.34 o 
  -6   0   9        4.77        5.48      0.76 o 
  -5   0   9        1.88        2.11      0.31 o 
  -4   0   9      103.83       95.96      0.95 o 
  -3   0   9        1.55        0.88      0.63 o 
  -2   0   9       84.47       81.56      1.50 o 
  -1   0   9      364.51      311.19      3.92 o 
   0   0   9     1158.97     1288.25      7.71 o 
   1   0   9      360.97      370.61      4.07 o 
   2   0   9      104.69      110.61      2.31 o 
   3   0   9       66.23       54.06      9.70 o 
   4   0   9       13.61       10.24      0.62 o 
   5   0   9        0.03       -0.27      0.40 o 
   6   0   9        1.01        1.56      0.23 o 
  -7   1   9        2.84        3.30      0.41 o 
  -6   1   9        3.44        4.02      0.30 o 
  -5   1   9       18.95       14.69      0.52 o 
  -4   1   9        7.24        6.87      0.53 o 
  -3   1   9      286.45      279.20      2.78 o 
  -2   1   9       73.71       80.71      2.42 o 
  -1   1   9        7.76        5.38      0.88 o 
   0   1   9       52.90       65.28      1.82 o 
   1   1   9        1.41        2.26      0.69 o 
   2   1   9       16.07       13.70      1.14 o 
   3   1   9       84.56       94.27      1.06 o 
   4   1   9       19.01       17.44      0.67 o 
   5   1   9        0.38        0.61      0.57 o 
   6   1   9        4.25        5.73      0.34 o 
  -7   2   9       14.63       13.84      0.55 o 
  -6   2   9        4.74        4.10      0.39 o 
  -5   2   9       28.70       27.86      1.44 o 
  -4   2   9       27.84       30.75      2.10 o 
  -3   2   9        7.82        6.25      0.63 o 
  -2   2   9       24.99       25.03      1.26 o 
  -1   2   9       12.77       10.83      0.99 o 
   0   2   9       69.86       81.50      2.09 o 
   1   2   9       59.75       55.53      1.27 o 
   2   2   9      675.98      609.90      5.89 o 
   3   2   9      154.01      155.86      1.51 o 
   4   2   9        0.51        0.78      0.43 o 
   5   2   9        1.16        1.01      0.58 o 
   6   2   9        0.28        0.36      0.22 o 
  -7   3   9        2.78        2.01      0.30 o 
  -6   3   9        2.27        2.45      0.47 o 
  -5   3   9       73.53       72.17      1.18 o 
  -4   3   9       72.69       88.89      5.57 o 
  -3   3   9       92.49       95.05      1.74 o 
  -2   3   9       70.35       64.84      2.75 o 
  -1   3   9       22.23       23.01      0.91 o 
   0   3   9        3.32        3.22      0.79 o 
   1   3   9        2.86        3.20      0.88 o 
   2   3   9     1046.28     1010.66     17.47 o 
   3   3   9      228.42      237.90      6.37 o 
   4   3   9        0.22       -0.03      0.59 o 
   5   3   9        0.22        0.06      0.45 o 
  -7   4   9       11.89       12.88      0.45 o 
  -6   4   9        0.95        1.12      0.27 o 
  -5   4   9        0.04        0.03      0.53 o 
  -4   4   9       68.78       69.33      1.53 o 
  -3   4   9        0.11        0.04      1.13 o 
  -2   4   9       96.86      107.69      2.41 o 
  -1   4   9       90.54      100.34      2.43 o 
   0   4   9        0.20        0.10      0.82 o 
   1   4   9      458.72      460.51      5.50 o 
   2   4   9       53.39       54.83      4.16 o 
   3   4   9       36.24       34.94      1.18 o 
   4   4   9        0.00       -0.31      0.31 o 
   5   4   9        0.98        0.95      0.37 o 
  -7   5   9        1.06        0.69      0.26 o 
  -6   5   9        0.42        0.39      0.44 o 
  -5   5   9        0.66        0.04      0.47 o 
  -4   5   9        0.89        1.00      0.40 o 
  -3   5   9       17.12       17.07      0.44 o 
  -2   5   9      177.01      192.13      3.22 o 
  -1   5   9       73.80       80.33      2.34 o 
   0   5   9       28.93       35.37      0.78 o 
   1   5   9        0.01        0.32      0.30 o 
   2   5   9       28.30       31.13      1.03 o 
   3   5   9        2.43        1.66      0.30 o 
   4   5   9        2.24        2.20      0.28 o 
  -7   6   9        1.08        1.28      0.22 o 
  -6   6   9        8.66       10.27      0.50 o 
  -5   6   9      121.97      114.31      1.42 o 
  -4   6   9        0.48        0.26      0.36 o 
  -3   6   9        0.20        0.37      0.36 o 
  -2   6   9        0.42        0.37      0.28 o 
  -1   6   9        0.25       -0.18      0.27 o 
   0   6   9        4.13        4.29      0.42 o 
   1   6   9        2.42        2.48      0.32 o 
   2   6   9        1.76        1.59      0.38 o 
   3   6   9        2.05        1.95      0.27 o 
   4   6   9        0.28        0.09      0.33 o 
  -7   7   9        2.45        2.94      0.26 o 
  -6   7   9        5.09        3.20      0.40 o 
  -5   7   9        1.08        0.75      0.44 o 
  -4   7   9        4.72        3.61      0.34 o 
  -3   7   9        0.32        0.50      0.32 o 
  -2   7   9        0.25        0.03      0.28 o 
  -1   7   9        4.77        4.43      0.43 o 
   0   7   9       73.05       71.60      1.28 o 
   1   7   9       12.44       13.42      0.49 o 
   2   7   9        0.24        0.30      0.32 o 
   3   7   9        0.01        0.02      0.20 o 
  -6   8   9        0.14       -0.12      0.23 o 
  -5   8   9        1.15        1.18      0.43 o 
  -4   8   9        1.02        0.71      0.28 o 
  -3   8   9        0.58        0.20      0.24 o 
  -2   8   9       51.21       46.57      0.81 o 
  -1   8   9        2.09        1.02      0.36 o 
   0   8   9       60.30       59.85      1.04 o 
   1   8   9        1.77        2.17      0.48 o 
   2   8   9        0.61        0.94      0.29 o 
  -6   9   9        3.65        2.68      0.20 o 
  -5   9   9        0.03       -0.10      0.26 o 
  -4   9   9        0.21        0.72      0.23 o 
  -3   9   9        0.26        0.46      0.28 o 
  -2   9   9       13.51       15.04      0.78 o 
  -1   9   9       20.60       21.88      1.28 o 
   0   9   9       14.32       14.14      0.44 o 
   1   9   9        0.02       -0.08      0.39 o 
   2   9   9        4.20        4.85      0.29 o 
  -5  10   9       11.94       14.00      0.34 o 
  -4  10   9        1.02        1.30      0.27 o 
  -3  10   9       47.14       44.20      2.52 o 
  -2  10   9       10.31       10.25      0.55 o 
  -1  10   9        4.92        4.14      0.46 o 
   0  10   9        3.92        4.28      0.35 o 
  -3  11   9        8.89        7.60      0.26 o 
  -2  11   9        2.24        2.11      0.29 o 
  -1 -10  10        3.05        3.31      0.27 o 
   0 -10  10        0.18        0.17      0.30 o 
   1 -10  10        8.07        9.24      0.34 o 
   2 -10  10        0.40        0.45      0.27 o 
   3 -10  10        0.01       -0.22      0.32 o 
   4 -10  10        6.10        8.80      0.34 o 
  -2  -9  10       52.48       55.40      0.88 o 
  -1  -9  10       18.22       21.29      0.52 o 
   0  -9  10        0.38        0.42      0.36 o 
   1  -9  10       29.82       25.86      0.56 o 
   2  -9  10        5.05        3.91      0.37 o 
   3  -9  10        0.93        0.19      0.42 o 
   4  -9  10       33.10       33.74      0.72 o 
   5  -9  10        0.01       -0.10      0.24 o 
  -3  -8  10        0.08        0.67      0.38 o 
  -2  -8  10        7.06        8.84      0.39 o 
  -1  -8  10        5.07        5.63      0.32 o 
   0  -8  10       27.48       31.68      0.63 o 
   1  -8  10       11.84       10.14      0.41 o 
   2  -8  10        0.40        0.70      0.37 o 
   3  -8  10        1.44        1.34      0.46 o 
   4  -8  10        0.46        0.51      0.39 o 
   5  -8  10       13.62       13.63      0.33 o 
  -4  -7  10       40.32       43.34      0.67 o 
  -3  -7  10      247.48      258.05      2.11 o 
  -2  -7  10       58.19       57.32      0.87 o 
  -1  -7  10       23.89       22.08      0.62 o 
   0  -7  10       36.53       37.50      0.72 o 
   1  -7  10      129.23      108.73      1.31 o 
   2  -7  10        0.63        1.05      0.26 o 
   3  -7  10      176.29      161.46      2.17 o 
   4  -7  10        0.03       -0.02      0.28 o 
   5  -7  10        0.50        0.38      0.23 o 
   6  -7  10        5.20        6.58      0.30 o 
  -4  -6  10      146.37      144.86      1.38 o 
  -3  -6  10      152.78      150.54      1.93 o 
  -2  -6  10        0.87        0.51      0.27 o 
  -1  -6  10       46.52       47.52      2.76 o 
   0  -6  10        2.59        2.34      0.40 o 
   1  -6  10      184.46      163.18      1.28 o 
   2  -6  10       10.03        7.78      0.57 o 
   3  -6  10        7.01        4.86      0.38 o 
   4  -6  10       23.15       21.68      0.54 o 
   5  -6  10        0.28        0.36      0.19 o 
   6  -6  10       25.22       26.92      0.55 o 
  -5  -5  10        0.37        0.43      0.40 o 
  -4  -5  10       15.48       12.11      0.67 o 
  -3  -5  10        0.75        0.55      0.37 o 
  -2  -5  10      111.00      104.19      4.19 o 
  -1  -5  10       13.75       11.18      1.12 o 
   0  -5  10      255.10      270.01      8.01 o 
   1  -5  10        2.00        1.47      0.32 o 
   2  -5  10       60.27       58.74      0.95 o 
   3  -5  10       22.22       17.56      0.76 o 
   4  -5  10       23.70       22.87      0.57 o 
   5  -5  10        0.49        0.39      0.25 o 
   6  -5  10        0.29        0.69      0.16 o 
  -5  -4  10       32.94       34.59      2.00 o 
  -4  -4  10       80.27       83.58      1.19 o 
  -3  -4  10        0.48        0.10      0.38 o 
  -2  -4  10        0.68        0.26      0.37 o 
  -1  -4  10      131.77      133.53      3.18 o 
   0  -4  10      746.98      863.49     12.26 o 
   1  -4  10       13.83       11.76      1.20 o 
   2  -4  10      116.34      113.96      1.95 o 
   3  -4  10       24.91       23.95      1.22 o 
   4  -4  10        2.18        2.56      0.29 o 
   5  -4  10        7.15        7.11      0.27 o 
   6  -4  10       11.23       12.23      0.37 o 
  -6  -3  10       27.35       35.51      0.59 o 
  -5  -3  10        3.63        5.24      0.50 o 
  -4  -3  10        1.85        0.79      0.52 o 
  -3  -3  10      302.87      310.07     17.08 o 
  -2  -3  10      292.43      267.84      4.17 o 
  -1  -3  10      323.55      297.63      4.45 o 
   0  -3  10        0.20       -0.78      0.78 o 
   1  -3  10      107.85       96.46      2.43 o 
   2  -3  10       45.23       38.75      1.79 o 
   3  -3  10        9.46        7.86      0.66 o 
   4  -3  10       37.62       32.15      4.85 o 
   5  -3  10        6.10        6.10      0.27 o 
   6  -3  10        5.22        6.04      0.26 o 
  -6  -2  10        0.95        1.87      0.28 o 
  -5  -2  10        9.07        9.10      0.75 o 
  -4  -2  10       20.88       20.82      0.82 o 
  -3  -2  10       68.39       68.67      4.09 o 
  -2  -2  10        4.87        5.09      0.83 o 
  -1  -2  10        2.05        4.26      0.90 o 
   0  -2  10      160.70      179.24      3.25 o 
   1  -2  10      107.98       90.24      2.28 o 
   2  -2  10       26.24       22.48      0.94 o 
   3  -2  10       82.98       64.04      1.23 o 
   4  -2  10       16.02       10.99      2.04 o 
   5  -2  10        8.89        9.35      1.08 o 
   6  -2  10        0.05       -0.09      0.21 o 
  -6  -1  10        5.86        7.80      0.36 o 
  -5  -1  10        4.63        4.79      0.43 o 
  -4  -1  10      112.82      107.98      5.77 o 
  -3  -1  10       11.02       11.29      1.11 o 
  -2  -1  10       63.93       53.92      2.72 o 
  -1  -1  10      172.67      175.96     14.61 o 
   0  -1  10        3.42        1.19      0.76 o 
   1  -1  10      118.31      105.92      2.38 o 
   2  -1  10       48.84       40.92      1.56 o 
   3  -1  10       26.95       26.40      0.73 o 
   4  -1  10        8.09        5.47      0.77 o 
   5  -1  10        4.10        4.62      0.49 o 
   6  -1  10        0.84        0.77      0.21 o 
  -7   0  10        7.29        9.19      0.37 o 
  -6   0  10        1.66        1.96      0.31 o 
  -5   0  10        1.00        0.42      0.36 o 
  -4   0  10       13.89       14.52      0.52 o 
  -3   0  10      118.86      118.85      3.08 o 
  -2   0  10        4.29        6.63      0.68 o 
  -1   0  10       57.04       60.71      1.94 o 
   0   0  10      190.27      220.04      3.41 o 
   1   0  10       89.70       94.05      2.29 o 
   2   0  10      114.35      111.37      2.46 o 
   3   0  10       13.06       13.05      0.45 o 
   4   0  10        7.52        7.36      0.56 o 
   5   0  10       10.79       11.03      0.51 o 
   6   0  10        0.41        0.32      0.18 o 
  -7   1  10        0.37        0.76      0.34 o 
  -6   1  10        0.17        0.28      0.30 o 
  -5   1  10        0.61        0.36      0.34 o 
  -4   1  10     1254.23     1229.80     21.80 o 
  -3   1  10        1.42        2.68      0.66 o 
  -2   1  10      129.90      120.30      6.91 o 
  -1   1  10       62.19       60.45      1.90 o 
   0   1  10        1.45        3.54      0.76 o 
   1   1  10       91.74       87.38      2.23 o 
   2   1  10        0.07       -0.89      0.89 o 
   3   1  10       30.21       32.40      0.68 o 
   4   1  10        5.54        5.40      0.54 o 
   5   1  10        0.73        0.16      0.54 o 
   6   1  10        6.75        8.78      0.29 o 
  -7   2  10        0.44        0.24      0.35 o 
  -6   2  10       15.57       15.66      0.99 o 
  -5   2  10       10.73        8.17      0.45 o 
  -4   2  10       14.84       15.82      0.64 o 
  -3   2  10       58.18       59.29      1.46 o 
  -2   2  10       31.04       34.33      1.51 o 
  -1   2  10        0.91        2.01      0.71 o 
   0   2  10        2.01        1.99      0.68 o 
   1   2  10        0.71        0.43      0.53 o 
   2   2  10       60.77       60.62      0.73 o 
   3   2  10       16.90       14.72      0.48 o 
   4   2  10        2.70        2.18      0.47 o 
   5   2  10       20.19       29.88      0.84 o 
  -7   3  10        0.26        0.13      0.35 o 
  -6   3  10        0.65        0.88      0.48 o 
  -5   3  10       26.33       26.55      1.39 o 
  -4   3  10       52.06       58.89      1.14 o 
  -3   3  10        0.15        0.83      0.80 o 
  -2   3  10       31.13       36.77      1.22 o 
  -1   3  10        1.19        6.08      1.90 o 
   0   3  10       47.80       45.56      1.76 o 
   1   3  10        5.91        4.17      0.92 o 
   2   3  10        7.28        7.23      0.42 o 
   3   3  10       42.65       40.33      2.13 o 
   4   3  10       16.68       18.58      0.86 o 
   5   3  10        2.66        3.92      0.45 o 
  -7   4  10        0.31        0.38      0.24 o 
  -6   4  10       18.61       18.93      0.68 o 
  -5   4  10        2.85        2.38      0.58 o 
  -4   4  10       13.89       12.86      0.52 o 
  -3   4  10        2.24        2.54      0.36 o 
  -2   4  10       63.27       65.94      1.95 o 
  -1   4  10       51.81       51.61      1.92 o 
   0   4  10       59.09       66.74      2.24 o 
   1   4  10       37.96       36.37      0.69 o 
   2   4  10      123.69      115.75      2.73 o 
   3   4  10        3.63        4.10      0.33 o 
   4   4  10        1.85        1.50      0.50 o 
   5   4  10        0.37        0.08      0.28 o 
  -7   5  10        0.64        0.72      0.21 o 
  -6   5  10        3.72        3.54      0.27 o 
  -5   5  10       13.46       16.22      0.67 o 
  -4   5  10       10.38       10.08      0.51 o 
  -3   5  10        7.88        7.79      0.47 o 
  -2   5  10      438.95      420.98      3.58 o 
  -1   5  10       32.14       28.92      0.47 o 
   0   5  10       10.61        8.98      0.67 o 
   1   5  10        6.85        5.29      0.65 o 
   2   5  10        5.49        4.89      0.36 o 
   3   5  10        1.47        1.85      0.29 o 
   4   5  10        0.25       -0.05      0.40 o 
  -7   6  10        0.73        0.17      0.27 o 
  -6   6  10        0.08        0.17      0.35 o 
  -5   6  10        9.17        8.66      0.58 o 
  -4   6  10        3.81        3.60      0.42 o 
  -3   6  10        0.72        0.80      0.31 o 
  -2   6  10        4.24        4.31      0.34 o 
  -1   6  10        0.29        0.56      0.35 o 
   0   6  10       18.49       22.90      1.58 o 
   1   6  10        0.32       -0.06      0.56 o 
   2   6  10       10.36       10.43      0.68 o 
   3   6  10        0.02       -0.04      0.29 o 
  -6   7  10        0.31        0.31      0.24 o 
  -5   7  10        7.45        7.06      0.40 o 
  -4   7  10        8.71        8.74      0.46 o 
  -3   7  10        0.83        0.49      0.28 o 
  -2   7  10       16.54       14.51      0.47 o 
  -1   7  10        0.06        0.11      0.35 o 
   0   7  10        0.01        0.11      0.50 o 
   1   7  10        4.31        4.10      0.43 o 
   2   7  10        1.01        2.00      0.27 o 
   3   7  10        3.19        3.68      0.24 o 
  -6   8  10        0.74        0.76      0.22 o 
  -5   8  10        0.22        0.02      0.27 o 
  -4   8  10        0.06       -0.06      0.23 o 
  -3   8  10        8.95        8.47      0.42 o 
  -2   8  10       14.69       12.35      0.80 o 
  -1   8  10       75.91       82.97      5.35 o 
   0   8  10       19.96       21.91      0.55 o 
   1   8  10       15.55       15.52      0.69 o 
   2   8  10        3.77        4.28      0.40 o 
  -5   9  10       19.73       22.22      0.51 o 
  -4   9  10       47.56       49.95      1.21 o 
  -3   9  10       23.87       23.49      0.69 o 
  -2   9  10       18.59       17.63      1.12 o 
  -1   9  10        9.76        7.36      0.60 o 
   0   9  10        2.00        0.63      0.38 o 
   1   9  10        0.83        0.93      0.33 o 
  -4  10  10        8.93        9.58      0.45 o 
  -3  10  10        0.08        0.01      0.26 o 
  -2  10  10       18.02       18.93      0.94 o 
  -1  10  10        0.31       -0.06      0.32 o 
   0  10  10        0.13        0.06      0.23 o 
   0 -10  11        4.34        5.45      0.30 o 
   1 -10  11       12.41       13.17      0.26 o 
   2 -10  11        1.66        1.57      0.33 o 
   3 -10  11        4.69        4.74      0.32 o 
  -2  -9  11        7.12        7.74      0.39 o 
  -1  -9  11        1.82        1.78      0.32 o 
   0  -9  11        0.74        1.30      0.34 o 
   1  -9  11       20.06       19.70      0.48 o 
   2  -9  11        2.61        1.76      0.31 o 
   3  -9  11       19.14       20.57      0.64 o 
   4  -9  11        1.75        3.22      0.51 o 
  -3  -8  11       47.59       56.25      0.66 o 
  -2  -8  11        8.29        7.63      0.50 o 
  -1  -8  11       10.89       11.06      0.32 o 
   0  -8  11       22.42       26.88      0.49 o 
   1  -8  11       26.19       24.31      0.63 o 
   2  -8  11       54.82       54.56      1.05 o 
   3  -8  11        5.01        5.93      0.54 o 
   4  -8  11        0.09        0.44      0.22 o 
   5  -8  11        1.16        1.40      0.29 o 
  -4  -7  11       11.84       12.62      0.39 o 
  -3  -7  11       19.85       21.79      0.50 o 
  -2  -7  11        0.17        0.13      0.26 o 
  -1  -7  11       19.20       18.82      0.57 o 
   0  -7  11        3.29        3.85      0.34 o 
   1  -7  11       49.92       42.52      0.64 o 
   2  -7  11        3.14        2.88      0.28 o 
   3  -7  11       23.33       22.46      0.62 o 
   4  -7  11        0.66        1.02      0.27 o 
   5  -7  11        0.27       -0.08      0.33 o 
  -4  -6  11        0.81        0.83      0.42 o 
  -3  -6  11        0.53        0.76      0.31 o 
  -2  -6  11        1.59        1.97      0.33 o 
  -1  -6  11       20.04       19.86      0.56 o 
   0  -6  11        0.29        1.13      0.79 o 
   1  -6  11      301.41      273.57      2.30 o 
   2  -6  11       39.07       38.00      0.72 o 
   3  -6  11       20.01       17.58      0.52 o 
   4  -6  11        1.15        0.40      0.28 o 
   5  -6  11       14.26       16.23      0.55 o 
  -5  -5  11        0.31       -0.17      0.33 o 
  -4  -5  11       21.01       18.29      0.85 o 
  -3  -5  11       31.81       27.79      0.72 o 
  -2  -5  11       21.45       19.37      1.75 o 
  -1  -5  11        2.14        2.55      0.44 o 
   0  -5  11      161.62      177.49      1.91 o 
   1  -5  11      193.18      168.24      1.27 o 
   2  -5  11      509.70      479.17      8.80 o 
   3  -5  11        0.09        0.67      0.45 o 
   4  -5  11        0.17        0.56      0.39 o 
   5  -5  11        3.85        4.37      0.24 o 
   6  -5  11       10.99       10.71      0.32 o 
  -5  -4  11       45.54       52.38      0.92 o 
  -4  -4  11       26.37       29.93      0.75 o 
  -3  -4  11        0.38        0.43      0.36 o 
  -2  -4  11        6.66        6.58      0.55 o 
  -1  -4  11       63.81       66.04      1.05 o 
   0  -4  11       51.68       55.85      0.99 o 
   1  -4  11       82.37       74.95      1.63 o 
   2  -4  11      534.55      515.76      2.26 o 
   3  -4  11       11.65       10.75      0.50 o 
   4  -4  11        5.13        4.26      0.30 o 
   5  -4  11        1.54        1.25      0.19 o 
   6  -4  11        2.45        3.79      0.19 o 
  -6  -3  11        0.37        0.87      0.30 o 
  -5  -3  11        1.66        0.76      0.30 o 
  -4  -3  11        1.74        1.14      0.48 o 
  -3  -3  11        0.28        0.66      0.50 o 
  -2  -3  11       98.12       85.42      1.43 o 
  -1  -3  11        7.04        4.48      1.06 o 
   0  -3  11        0.31        1.07      0.87 o 
   1  -3  11       47.54       42.38      1.77 o 
   2  -3  11       17.41       15.25      0.53 o 
   3  -3  11        0.19        0.14      0.58 o 
   4  -3  11       25.94       22.42      0.73 o 
   5  -3  11        3.70        3.49      0.26 o 
   6  -3  11        3.91        4.78      0.21 o 
  -6  -2  11      108.49      123.31      2.50 o 
  -5  -2  11       74.21       74.40      0.80 o 
  -4  -2  11        6.43        6.45      0.60 o 
  -3  -2  11       12.36       11.59      0.69 o 
  -2  -2  11        2.29        2.12      0.43 o 
  -1  -2  11        3.20        3.44      0.92 o 
   0  -2  11        6.34        6.06      0.93 o 
   1  -2  11      239.16      223.09      3.63 o 
   2  -2  11        3.29        2.49      0.55 o 
   3  -2  11       40.03       38.15      1.18 o 
   4  -2  11       61.46       56.50      5.32 o 
   5  -2  11        1.71        2.43      0.25 o 
   6  -2  11        0.29        0.39      0.16 o 
  -6  -1  11       17.77       19.69      0.57 o 
  -5  -1  11        3.16        2.99      0.51 o 
  -4  -1  11        0.52        0.58      0.33 o 
  -3  -1  11       73.50       69.18      2.53 o 
  -2  -1  11       43.41       41.66      3.45 o 
  -1  -1  11       73.77       75.52      9.39 o 
   0  -1  11       75.80       85.52      2.37 o 
   1  -1  11       12.54        8.19      0.95 o 
   2  -1  11       11.69       11.19      0.66 o 
   3  -1  11      205.88      191.87      5.71 o 
   4  -1  11       94.75       85.40      4.27 o 
   5  -1  11        0.09       -0.03      0.28 o 
   6  -1  11        0.00        0.12      0.20 o 
  -6   0  11        4.62        4.11      0.46 o 
  -5   0  11       30.54       29.48      0.92 o 
  -4   0  11        0.30        0.42      0.36 o 
  -3   0  11      142.00      139.68      1.42 o 
  -2   0  11        0.49        1.04      0.62 o 
  -1   0  11       12.81       12.52      0.71 o 
   0   0  11      311.26      307.65      4.19 o 
   1   0  11        0.24       -0.17      0.77 o 
   2   0  11        2.41        2.24      0.31 o 
   3   0  11        0.41        0.15      0.31 o 
   4   0  11       10.19        7.76      0.53 o 
   5   0  11        0.01       -0.08      0.27 o 
  -7   1  11        5.38        8.74      0.36 o 
  -6   1  11        0.72        0.70      0.30 o 
  -5   1  11       69.68       63.95      0.84 o 
  -4   1  11      228.12      208.09      1.69 o 
  -3   1  11      393.11      418.59      4.45 o 
  -2   1  11        0.31        0.53      0.60 o 
  -1   1  11       60.14       52.09      1.87 o 
   0   1  11       22.20       21.29      1.33 o 
   1   1  11       11.56        9.46      1.05 o 
   2   1  11        4.11        3.82      0.33 o 
   3   1  11       20.34       21.51      0.70 o 
   4   1  11        6.70        5.80      1.19 o 
   5   1  11       11.49       11.72      1.48 o 
  -7   2  11        0.72        0.91      0.30 o 
  -6   2  11        0.24        0.21      0.30 o 
  -5   2  11       48.78       44.62      0.74 o 
  -4   2  11     1003.99     1017.50     25.36 o 
  -3   2  11        7.62        7.06      0.68 o 
  -2   2  11       63.04       63.18      2.92 o 
  -1   2  11       22.91       21.12      1.32 o 
   0   2  11        0.56        0.48      0.76 o 
   1   2  11        0.77        0.80      0.43 o 
   2   2  11       35.69       30.07      0.51 o 
   3   2  11        5.27        5.20      0.37 o 
   4   2  11        3.41        3.27      0.42 o 
   5   2  11       10.72       13.64      1.84 o 
  -7   3  11        0.59        1.57      0.30 o 
  -6   3  11        0.53        0.08      0.32 o 
  -5   3  11        0.53        0.59      0.36 o 
  -4   3  11        4.12        3.49      0.69 o 
  -3   3  11       40.94       42.82      1.15 o 
  -2   3  11       47.92       48.28      2.76 o 
  -1   3  11       20.09       19.01      0.94 o 
   0   3  11        2.07        2.59      1.00 o 
   1   3  11      103.24      103.17      2.87 o 
   2   3  11       42.19       41.71      0.69 o 
   3   3  11        0.76        1.11      0.30 o 
   4   3  11        0.01       -0.02      0.52 o 
   5   3  11       13.66       19.08      0.49 o 
  -7   4  11        0.55        0.79      0.26 o 
  -6   4  11        0.01       -0.24      0.24 o 
  -5   4  11        9.19        9.43      0.58 o 
  -4   4  11       51.54       54.85      1.35 o 
  -3   4  11        0.21        0.09      0.26 o 
  -2   4  11        0.24        0.08      0.26 o 
  -1   4  11        4.01        4.35      0.36 o 
   0   4  11        3.18        3.21      0.31 o 
   1   4  11       58.90       59.39      1.02 o 
   2   4  11        8.20        7.97      0.51 o 
   3   4  11        9.19       11.29      0.46 o 
   4   4  11        1.95        1.43      0.46 o 
  -7   5  11        3.56        3.37      0.31 o 
  -6   5  11        1.71        1.30      0.33 o 
  -5   5  11        9.93        9.18      0.41 o 
  -4   5  11       18.73       21.86      0.47 o 
  -3   5  11       52.03       51.65      0.70 o 
  -2   5  11       31.82       33.35      0.73 o 
  -1   5  11       71.54       71.69      1.11 o 
   0   5  11       55.95       64.96      1.59 o 
   1   5  11        4.06        4.31      0.46 o 
   2   5  11        2.47        2.06      0.41 o 
   3   5  11        1.61        1.89      0.33 o 
   4   5  11        1.54        1.75      0.35 o 
  -6   6  11       11.20       10.11      0.64 o 
  -5   6  11       44.49       40.09      0.65 o 
  -4   6  11        0.36        0.47      0.29 o 
  -3   6  11        8.18        6.77      0.32 o 
  -2   6  11        4.72        3.74      0.33 o 
  -1   6  11       19.05       20.52      0.51 o 
   0   6  11        0.02        0.26      0.30 o 
   1   6  11        1.81        1.48      0.52 o 
   2   6  11        0.01       -0.05      0.35 o 
   3   6  11        1.70        1.70      0.27 o 
  -6   7  11        0.37        0.63      0.24 o 
  -5   7  11        0.00        0.23      0.29 o 
  -4   7  11        2.15        1.55      0.25 o 
  -3   7  11        1.45        0.94      0.25 o 
  -2   7  11       25.95       26.70      0.75 o 
  -1   7  11        0.39        0.45      0.35 o 
   0   7  11        1.24        1.92      0.37 o 
   1   7  11        0.00        0.25      0.29 o 
   2   7  11       11.27       12.39      0.39 o 
  -6   8  11        0.09        0.16      0.18 o 
  -5   8  11        8.82        8.12      0.46 o 
  -4   8  11        0.03        0.13      0.21 o 
  -3   8  11        5.15        5.70      0.36 o 
  -2   8  11       17.61       18.68      0.55 o 
  -1   8  11        0.78        0.50      0.32 o 
   0   8  11        0.79        0.63      0.45 o 
   1   8  11        0.70        0.64      0.41 o 
   2   8  11       11.06       13.35      0.41 o 
  -5   9  11       31.30       33.43      0.51 o 
  -4   9  11       61.32       65.81      2.18 o 
  -3   9  11        0.82        0.63      0.30 o 
  -2   9  11        0.00       -0.09      0.29 o 
  -1   9  11        0.27        0.16      0.23 o 
   0   9  11        0.66        0.43      0.25 o 
   1   9  11        8.23        8.57      0.31 o 
  -3  10  11        0.52        0.64      0.30 o 
  -2  10  11        6.36        6.24      0.39 o 
  -1  10  11        2.29        2.59      0.22 o 
   1 -10  12        0.62        1.18      0.31 o 
   2 -10  12       19.79       23.69      0.42 o 
  -1  -9  12        2.69        2.82      0.28 o 
   0  -9  12       11.68       13.01      0.40 o 
   1  -9  12        1.69        1.37      0.22 o 
   2  -9  12       29.73       35.99      0.50 o 
   3  -9  12        0.84        1.07      0.34 o 
   4  -9  12        8.20       10.27      0.58 o 
  -2  -8  12        0.37        0.51      0.23 o 
  -1  -8  12        7.06        7.08      0.40 o 
   0  -8  12       30.45       31.74      0.98 o 
   1  -8  12        6.72        6.94      0.39 o 
   2  -8  12        7.81        9.08      0.64 o 
   3  -8  12        0.79        1.04      0.40 o 
   4  -8  12        0.71        0.76      0.30 o 
  -3  -7  12       51.74       54.90      2.35 o 
  -2  -7  12       42.86       45.52      1.67 o 
  -1  -7  12        8.50        9.34      0.39 o 
   0  -7  12       40.52       46.40      0.87 o 
   1  -7  12        7.72        6.75      0.43 o 
   2  -7  12        0.20        0.25      0.36 o 
   3  -7  12        0.09        0.13      0.28 o 
   4  -7  12        9.68        9.82      0.34 o 
   5  -7  12        0.05        0.08      0.26 o 
  -4  -6  12       24.92       28.92      0.59 o 
  -3  -6  12       19.13       20.50      0.41 o 
  -2  -6  12        3.16        3.13      0.32 o 
  -1  -6  12        4.55       10.32      3.75 o 
   0  -6  12        0.27        0.55      0.34 o 
   1  -6  12        4.92        5.05      0.54 o 
   2  -6  12        3.46        3.69      0.40 o 
   3  -6  12        8.05        7.96      0.47 o 
   4  -6  12        7.54        8.93      0.36 o 
   5  -6  12        2.11        2.07      0.24 o 
  -5  -5  12        0.51        0.33      0.24 o 
  -4  -5  12        0.30       -0.04      0.23 o 
  -3  -5  12       36.01       31.72      0.67 o 
  -2  -5  12       11.53       12.39      1.62 o 
  -1  -5  12        1.85        2.07      0.65 o 
   0  -5  12       51.04       51.22      0.93 o 
   1  -5  12      141.01      131.42      2.79 o 
   2  -5  12      141.51      130.63      2.03 o 
   3  -5  12        0.42        0.72      0.44 o 
   4  -5  12        3.83        3.23      0.37 o 
   5  -5  12        1.49        1.15      0.23 o 
  -5  -4  12        8.57        7.11      0.57 o 
  -4  -4  12       30.35       26.49      0.68 o 
  -3  -4  12        9.26       10.57      0.58 o 
  -2  -4  12       24.51       22.33      1.77 o 
  -1  -4  12       38.18       30.10      2.47 o 
   0  -4  12        0.52        0.25      0.56 o 
   1  -4  12      192.87      185.70      1.71 o 
   2  -4  12      171.91      173.22      1.35 o 
   3  -4  12        3.39        3.43      0.40 o 
   4  -4  12        3.63        3.33      0.38 o 
   5  -4  12        0.51        0.27      0.18 o 
  -5  -3  12        1.31        0.97      0.36 o 
  -4  -3  12       10.32        8.18      0.54 o 
  -3  -3  12       56.17       48.77      0.99 o 
  -2  -3  12       28.75       26.96      0.58 o 
  -1  -3  12      124.79      101.50      2.49 o 
   0  -3  12       58.61       58.26      4.49 o 
   1  -3  12        3.95        3.10      0.34 o 
   2  -3  12       52.59       55.01      0.85 o 
   3  -3  12        1.97        1.01      0.37 o 
   4  -3  12        0.18        0.39      0.50 o 
   5  -3  12        2.56        2.73      0.22 o 
  -6  -2  12        6.90        8.59      0.27 o 
  -5  -2  12        6.11        6.97      0.50 o 
  -4  -2  12       49.88       48.85      1.01 o 
  -3  -2  12       12.95       13.22      0.60 o 
  -2  -2  12        4.72        4.93      0.66 o 
  -1  -2  12       17.72       17.29      0.43 o 
   0  -2  12       19.51       20.57      0.65 o 
   1  -2  12       49.30       43.91      0.86 o 
   2  -2  12       37.03       35.42      0.82 o 
   3  -2  12        2.63        3.52      0.66 o 
   4  -2  12        0.01        0.09      0.53 o 
   5  -2  12        7.03        5.48      0.39 o 
  -6  -1  12        0.06        0.89      0.34 o 
  -5  -1  12        0.86        0.31      0.44 o 
  -4  -1  12        4.40        4.62      0.38 o 
  -3  -1  12      109.60      110.75      1.43 o 
  -2  -1  12       68.96       60.35      1.33 o 
  -1  -1  12        0.37        1.14      0.96 o 
   0  -1  12       35.25       38.48      1.76 o 
   1  -1  12       25.54       26.22      0.69 o 
   2  -1  12       41.67       45.09      0.77 o 
   3  -1  12        5.76        3.91      0.52 o 
   4  -1  12        8.71        5.43      0.66 o 
   5  -1  12        0.17        0.10      0.21 o 
  -6   0  12        4.98        5.90      0.44 o 
  -5   0  12       29.63       28.61      0.57 o 
  -4   0  12        8.27        7.81      0.43 o 
  -3   0  12       66.70       65.65      1.15 o 
  -2   0  12        4.71        5.61      0.36 o 
  -1   0  12      119.65      115.94     13.67 o 
   0   0  12      393.84      432.90      5.27 o 
   1   0  12      140.76      146.98      3.09 o 
   2   0  12       10.80       10.53      0.65 o 
   3   0  12       10.12        9.58      0.42 o 
   4   0  12        2.94        2.04      0.29 o 
   5   0  12        1.56        1.78      0.29 o 
  -6   1  12        3.30        4.77      0.43 o 
  -5   1  12        3.82        3.39      0.38 o 
  -4   1  12       15.31       17.29      1.30 o 
  -3   1  12        6.08        7.50      0.47 o 
  -2   1  12      129.98      126.48      1.92 o 
  -1   1  12      220.62      212.01      3.76 o 
   0   1  12        9.40        7.77      1.19 o 
   1   1  12       41.82       40.45      0.75 o 
   2   1  12       24.18       25.71      0.69 o 
   3   1  12        1.26        0.82      0.32 o 
   4   1  12        0.45        0.43      0.26 o 
   5   1  12        2.96        3.43      0.41 o 
  -6   2  12        2.12        1.81      0.30 o 
  -5   2  12       30.56       29.57      1.04 o 
  -4   2  12        1.51        2.29      0.51 o 
  -3   2  12        0.12        0.45      0.57 o 
  -2   2  12        1.16        1.22      0.36 o 
  -1   2  12        9.75       12.47      0.70 o 
   0   2  12       41.80       48.90      0.67 o 
   1   2  12        1.31        1.14      0.41 o 
   2   2  12        4.61        4.57      0.33 o 
   3   2  12       80.84       71.50      1.75 o 
   4   2  12        3.74        4.67      0.61 o 
   5   2  12        6.93        9.21      0.38 o 
  -6   3  12       17.78       18.87      0.43 o 
  -5   3  12       28.03       28.38      0.64 o 
  -4   3  12       24.49       24.69      0.84 o 
  -3   3  12       21.76       24.46      1.16 o 
  -2   3  12       23.36       22.93      0.80 o 
  -1   3  12       16.31       14.52      0.41 o 
   0   3  12        8.98        9.33      0.44 o 
   1   3  12      307.04      324.10      7.60 o 
   2   3  12       25.23       28.56      0.53 o 
   3   3  12       28.39       25.49      0.49 o 
   4   3  12        1.44        1.53      0.49 o 
  -6   4  12        1.99        2.98      0.23 o 
  -5   4  12       54.91       55.40      0.95 o 
  -4   4  12        1.71        1.76      0.58 o 
  -3   4  12        0.76        1.56      0.38 o 
  -2   4  12        5.21        6.23      0.81 o 
  -1   4  12        0.02        0.39      0.33 o 
   0   4  12       75.52       83.75      1.84 o 
   1   4  12      395.80      385.50      2.30 o 
   2   4  12      182.47      178.44      1.44 o 
   3   4  12       19.68       20.14      1.12 o 
   4   4  12        0.87        0.93      0.40 o 
  -6   5  12        3.72        3.29      0.28 o 
  -5   5  12       33.10       32.17      0.79 o 
  -4   5  12        0.44        0.18      0.36 o 
  -3   5  12       28.67       28.82      0.80 o 
  -2   5  12        4.40        5.17      0.35 o 
  -1   5  12        2.53        2.43      0.31 o 
   0   5  12       14.98       17.13      0.84 o 
   1   5  12       23.23       20.69      0.57 o 
   2   5  12       15.47       15.41      0.53 o 
   3   5  12        6.43        7.87      0.35 o 
  -6   6  12       36.86       38.46      0.46 o 
  -5   6  12        1.43        1.60      0.43 o 
  -4   6  12       55.94       55.72      1.35 o 
  -3   6  12        0.34        0.08      0.29 o 
  -2   6  12        1.15        1.52      0.31 o 
  -1   6  12        0.88        0.89      0.26 o 
   0   6  12       14.41       19.89      0.97 o 
   1   6  12        1.63        1.25      0.32 o 
   2   6  12        2.09        2.26      0.34 o 
   3   6  12        1.64        1.73      0.21 o 
  -6   7  12        8.80        8.08      0.25 o 
  -5   7  12        0.03        0.06      0.40 o 
  -4   7  12        6.10        6.26      0.39 o 
  -3   7  12        0.64        0.64      0.27 o 
  -2   7  12       10.58       11.02      0.50 o 
  -1   7  12        0.44        0.11      0.32 o 
   0   7  12        2.29        2.45      0.52 o 
   1   7  12        0.01       -0.03      0.25 o 
   2   7  12        5.69        8.35      0.29 o 
  -5   8  12       10.55        9.42      0.41 o 
  -4   8  12        1.77        1.63      0.29 o 
  -3   8  12        5.54        4.94      0.37 o 
  -2   8  12        2.44        1.91      0.34 o 
  -1   8  12       22.83       23.91      0.49 o 
   0   8  12        0.11        0.44      0.22 o 
   1   8  12        1.06        1.16      0.34 o 
  -4   9  12        6.46        6.79      0.25 o 
  -3   9  12        9.04        8.99      0.47 o 
  -2   9  12       24.48       26.60      0.67 o 
  -1   9  12        0.41        1.40      0.35 o 
   0   9  12        1.26        2.03      0.24 o 
  -1  -9  13       18.91       21.33      0.46 o 
   0  -9  13        0.39        1.08      0.37 o 
   1  -9  13        0.38        0.27      0.20 o 
   2  -9  13        8.99       10.22      0.42 o 
   3  -9  13        2.36        2.93      0.27 o 
  -2  -8  13       13.50       17.19      0.50 o 
  -1  -8  13       53.42       55.89      0.61 o 
   0  -8  13       41.91       53.20      2.89 o 
   1  -8  13        2.17        2.13      0.30 o 
   2  -8  13        0.02        0.15      0.35 o 
   3  -8  13        0.12        0.12      0.33 o 
   4  -8  13        9.43        8.80      0.31 o 
  -3  -7  13        8.54        8.54      0.36 o 
  -2  -7  13       23.80       25.64      0.41 o 
  -1  -7  13       89.58       92.82      1.07 o 
   0  -7  13       12.57       11.93      0.37 o 
   1  -7  13        0.41        0.46      0.28 o 
   2  -7  13        0.05        1.02      0.43 o 
   3  -7  13        2.31        1.79      0.41 o 
   4  -7  13        1.52        1.61      0.32 o 
  -4  -6  13       33.69       38.30      0.49 o 
  -3  -6  13       38.90       45.70      1.41 o 
  -2  -6  13        0.01        0.22      0.28 o 
  -1  -6  13        3.12        2.75      0.64 o 
   0  -6  13       13.96       17.29      0.45 o 
   1  -6  13        4.12        4.75      0.35 o 
   2  -6  13       47.97       45.89      0.69 o 
   3  -6  13        0.21        0.49      0.28 o 
   4  -6  13        0.10        0.16      0.23 o 
   5  -6  13        9.04        9.23      0.29 o 
  -4  -5  13        4.10        3.91      0.30 o 
  -3  -5  13       12.47        9.14      0.60 o 
  -2  -5  13       32.18       32.03      1.46 o 
  -1  -5  13       11.37       10.01      0.51 o 
   0  -5  13        0.21        0.18      0.56 o 
   1  -5  13       42.51       39.83      1.16 o 
   2  -5  13       63.22       63.88      0.93 o 
   3  -5  13       56.57       56.95      1.05 o 
   4  -5  13        1.18        1.48      0.26 o 
   5  -5  13        4.02        4.07      0.33 o 
  -5  -4  13        1.60        0.82      0.31 o 
  -4  -4  13       30.05       28.99      0.65 o 
  -3  -4  13        3.61        3.45      0.46 o 
  -2  -4  13        0.16        0.00      0.32 o 
  -1  -4  13       28.47       21.30      1.86 o 
   0  -4  13        5.81        5.41      0.67 o 
   1  -4  13      591.76      543.45     16.51 o 
   2  -4  13       35.04       31.11      0.53 o 
   3  -4  13        8.33        6.66      0.42 o 
   4  -4  13        1.27        1.01      0.23 o 
   5  -4  13        2.53        3.29      0.33 o 
  -5  -3  13        0.59        0.93      0.35 o 
  -4  -3  13       19.58       13.86      0.57 o 
  -3  -3  13      119.44      112.74      1.35 o 
  -2  -3  13      186.50      165.75      6.89 o 
  -1  -3  13       14.33       13.19      0.75 o 
   0  -3  13       59.72       53.73      1.07 o 
   1  -3  13        4.40        3.11      0.38 o 
   2  -3  13      104.55      106.53      2.71 o 
   3  -3  13        0.09        0.27      0.34 o 
   4  -3  13        0.48        0.46      0.29 o 
   5  -3  13        0.08        0.37      0.29 o 
  -5  -2  13       26.05       30.85      0.67 o 
  -4  -2  13       26.01       25.89      0.75 o 
  -3  -2  13       57.96       58.53      2.26 o 
  -2  -2  13        3.79        4.36      0.39 o 
  -1  -2  13        4.51        3.57      0.35 o 
   0  -2  13       28.53       28.66      0.83 o 
   1  -2  13        0.99        2.71      1.30 o 
   2  -2  13       85.79       80.72      1.44 o 
   3  -2  13        1.48        1.28      0.58 o 
   4  -2  13        0.08       -0.02      0.29 o 
   5  -2  13        0.28        0.08      0.29 o 
  -6  -1  13       12.09       15.79      0.42 o 
  -5  -1  13        2.15        2.85      0.43 o 
  -4  -1  13        0.66        0.52      0.35 o 
  -3  -1  13       32.52       32.03      0.63 o 
  -2  -1  13       32.02       28.57      0.72 o 
  -1  -1  13       18.85       15.52      0.46 o 
   0  -1  13       56.77       58.95      2.19 o 
   1  -1  13      270.38      234.12      1.94 o 
   2  -1  13       20.92       18.90      1.75 o 
   3  -1  13        1.37        1.27      0.43 o 
   4  -1  13       35.41       36.66      1.00 o 
   5  -1  13        0.03        0.00      0.29 o 
  -6   0  13       16.93       22.78      0.52 o 
  -5   0  13       11.79       13.37      0.61 o 
  -4   0  13        0.79        1.86      0.33 o 
  -3   0  13       19.24       19.16      0.53 o 
  -2   0  13       26.74       25.09      0.84 o 
  -1   0  13      193.97      173.91      1.78 o 
   0   0  13        7.98       10.99      0.60 o 
   1   0  13       70.77       68.46      1.18 o 
   2   0  13       13.75       12.27      0.51 o 
   3   0  13       18.13       17.09      0.88 o 
   4   0  13        0.13        0.40      0.33 o 
   5   0  13        0.11        0.38      0.26 o 
  -6   1  13        8.81       10.17      0.44 o 
  -5   1  13       44.93       45.40      1.94 o 
  -4   1  13        2.33        2.10      0.29 o 
  -3   1  13       19.10       18.98      1.32 o 
  -2   1  13        0.82        1.35      0.39 o 
  -1   1  13        0.94        2.04      0.46 o 
   0   1  13       81.56       93.51      1.21 o 
   1   1  13       54.62       44.79      1.26 o 
   2   1  13        2.39        2.69      0.33 o 
   3   1  13       17.39       17.66      0.59 o 
   4   1  13       12.29       11.81      0.88 o 
   5   1  13        0.13        0.10      0.21 o 
  -6   2  13       11.17       11.11      0.33 o 
  -5   2  13       30.75       27.52      2.32 o 
  -4   2  13       14.12       14.24      0.51 o 
  -3   2  13      120.32      117.19      1.48 o 
  -2   2  13        4.39        4.84      0.46 o 
  -1   2  13       17.51       18.87      0.45 o 
   0   2  13       45.25       52.83      0.85 o 
   1   2  13       54.97       52.38      1.32 o 
   2   2  13        0.97        0.94      0.27 o 
   3   2  13        7.19        6.48      0.35 o 
   4   2  13       16.25       21.34      0.71 o 
  -6   3  13        6.60        7.58      0.60 o 
  -5   3  13        4.00        4.00      0.44 o 
  -4   3  13       27.85       24.70      0.80 o 
  -3   3  13       14.44       15.13      0.73 o 
  -2   3  13        0.05       -0.12      0.40 o 
  -1   3  13        5.15        3.63      0.34 o 
   0   3  13       58.34       65.97      0.95 o 
   1   3  13       12.81       10.15      0.42 o 
   2   3  13       34.86       29.05      0.49 o 
   3   3  13       76.67       81.84      1.99 o 
   4   3  13        0.07        0.65      0.39 o 
  -6   4  13        0.44        0.20      0.31 o 
  -5   4  13        0.53        0.93      0.31 o 
  -4   4  13       77.71       76.73      1.21 o 
  -3   4  13        8.45        6.97      0.37 o 
  -2   4  13        0.04        0.22      0.34 o 
  -1   4  13       16.85       17.58      0.51 o 
   0   4  13      115.41      130.35      1.27 o 
   1   4  13       85.49       76.45      1.26 o 
   2   4  13        0.03        0.19      0.28 o 
   3   4  13        1.77        1.28      0.30 o 
   4   4  13        0.33        0.72      0.26 o 
  -6   5  13        1.23        1.30      0.21 o 
  -5   5  13        4.91        5.23      0.48 o 
  -4   5  13        7.39        6.92      0.61 o 
  -3   5  13       30.65       29.40      1.12 o 
  -2   5  13        0.19        0.25      0.36 o 
  -1   5  13        0.85        0.74      0.33 o 
   0   5  13        8.12       11.04      0.42 o 
   1   5  13        2.36        3.11      0.34 o 
   2   5  13        2.86        3.15      0.37 o 
   3   5  13       12.21       10.92      0.31 o 
  -6   6  13        0.01       -0.04      0.18 o 
  -5   6  13        0.88        1.05      0.42 o 
  -4   6  13       11.47       11.69      0.61 o 
  -3   6  13       20.11       22.37      0.55 o 
  -2   6  13        3.72        2.96      0.34 o 
  -1   6  13       19.69       18.50      0.62 o 
   0   6  13        9.79       13.89      0.42 o 
   1   6  13        1.75        1.29      0.28 o 
   2   6  13        0.42        0.63      0.27 o 
  -5   7  13        0.83        0.99      0.35 o 
  -4   7  13       17.70       20.48      1.53 o 
  -3   7  13        3.71        3.57      0.33 o 
  -2   7  13        2.31        1.85      0.31 o 
  -1   7  13        0.18        0.07      0.27 o 
   0   7  13        1.62        2.07      0.34 o 
   1   7  13        3.42        2.73      0.29 o 
   2   7  13        1.63        1.46      0.24 o 
  -5   8  13        3.92        4.39      0.28 o 
  -4   8  13        3.98        3.76      0.27 o 
  -3   8  13        1.24        0.66      0.26 o 
  -2   8  13        4.49        4.75      0.43 o 
  -1   8  13        8.86        9.31      0.43 o 
   0   8  13        4.35        5.91      0.29 o 
   1   8  13        1.91        2.13      0.24 o 
  -3   9  13        2.95        3.16      0.24 o 
  -2   9  13       27.36       26.73      1.43 o 
  -1   9  13       22.00       21.50      0.50 o 
  -1  -8  14        2.28        4.49      0.45 o 
   0  -8  14        1.02        1.04      0.43 o 
   1  -8  14        0.93        1.14      0.25 o 
   2  -8  14        3.30        3.70      0.37 o 
   3  -8  14        1.41        2.60      0.29 o 
  -2  -7  14       21.85       23.63      0.64 o 
  -1  -7  14        0.10        0.34      0.36 o 
   0  -7  14        4.82        5.00      0.30 o 
   1  -7  14        0.08       -0.15      0.25 o 
   2  -7  14        7.52        5.25      0.47 o 
   3  -7  14        0.77        1.05      0.35 o 
  -3  -6  14        7.98        9.47      0.31 o 
  -2  -6  14        2.18        2.10      0.36 o 
  -1  -6  14        3.13        2.09      0.39 o 
   0  -6  14        3.33        3.87      0.30 o 
   1  -6  14        0.10        0.11      0.28 o 
   2  -6  14       63.53       64.01      2.20 o 
   3  -6  14        1.75        1.47      0.27 o 
   4  -6  14       11.36       12.78      0.30 o 
  -4  -5  14        1.85        2.05      0.32 o 
  -3  -5  14       17.89       17.06      0.96 o 
  -2  -5  14       23.12       23.16      0.82 o 
  -1  -5  14       37.26       35.03      0.99 o 
   0  -5  14       50.29       53.72      1.14 o 
   1  -5  14        6.29        5.26      0.43 o 
   2  -5  14        4.04        4.43      0.36 o 
   3  -5  14        2.23        2.63      0.29 o 
   4  -5  14       20.79       24.87      0.41 o 
   5  -5  14       10.79       13.43      0.32 o 
  -4  -4  14       23.89       26.82      2.93 o 
  -3  -4  14       14.47       11.91      0.53 o 
  -2  -4  14        1.76        2.46      0.63 o 
  -1  -4  14        2.81        2.11      0.58 o 
   0  -4  14       43.08       44.66      1.07 o 
   1  -4  14      210.67      207.09      2.01 o 
   2  -4  14        8.27        9.25      1.27 o 
   3  -4  14        1.59        0.66      0.31 o 
   4  -4  14        0.27        0.03      0.19 o 
   5  -4  14        1.59        1.43      0.24 o 
  -5  -3  14        4.84        6.65      0.47 o 
  -4  -3  14        0.05        0.03      0.35 o 
  -3  -3  14        0.11        0.61      0.36 o 
  -2  -3  14        6.44        5.41      0.39 o 
  -1  -3  14        8.81        8.05      0.41 o 
   0  -3  14       99.55       94.08      1.39 o 
   1  -3  14        0.10        0.53      0.40 o 
   2  -3  14        5.40        5.76      0.41 o 
   3  -3  14        4.92        4.92      0.37 o 
   4  -3  14        0.41        0.86      0.27 o 
   5  -3  14        2.55        1.79      0.25 o 
  -5  -2  14       32.36       42.08      0.67 o 
  -4  -2  14        7.38        7.77      0.50 o 
  -3  -2  14       18.78       16.17      0.46 o 
  -2  -2  14        6.39        4.37      0.38 o 
  -1  -2  14       38.96       30.67      0.99 o 
   0  -2  14       23.55       24.55      0.79 o 
   1  -2  14       13.03       11.55      0.69 o 
   2  -2  14        0.97        0.98      0.35 o 
   3  -2  14        2.29        1.71      0.33 o 
   4  -2  14       11.99       10.12      0.38 o 
   5  -2  14        0.51        0.38      0.23 o 
  -5  -1  14        0.24        0.29      0.35 o 
  -4  -1  14        8.21        8.73      0.38 o 
  -3  -1  14        1.49        1.12      0.34 o 
  -2  -1  14        3.81        4.30      0.38 o 
  -1  -1  14       52.01       41.37      0.68 o 
   0  -1  14       36.05       35.92      0.88 o 
   1  -1  14        0.04       -0.11      0.52 o 
   2  -1  14       29.71       28.94      1.10 o 
   3  -1  14       15.81       16.00      1.34 o 
   4  -1  14        4.75        3.58      0.31 o 
   5  -1  14        0.22        0.29      0.21 o 
  -6   0  14        8.11       10.14      0.34 o 
  -5   0  14       11.46       13.43      0.54 o 
  -4   0  14       24.39       27.38      0.56 o 
  -3   0  14        7.76        8.25      0.50 o 
  -2   0  14        0.37        0.41      0.50 o 
  -1   0  14       22.84       21.92      1.40 o 
   0   0  14        2.66        4.13      0.43 o 
   1   0  14       33.40       30.65      0.83 o 
   2   0  14       37.90       32.22      0.70 o 
   3   0  14       16.82       15.51      1.34 o 
   4   0  14        5.33        5.75      0.33 o 
  -6   1  14        4.46        3.16      0.30 o 
  -5   1  14       54.56       56.87      0.50 o 
  -4   1  14       27.08       29.46      0.47 o 
  -3   1  14       10.60        9.94      0.51 o 
  -2   1  14      125.45      118.49      9.01 o 
  -1   1  14       47.79       41.20      0.67 o 
   0   1  14        2.83        1.97      0.39 o 
   1   1  14        0.56        0.85      0.39 o 
   2   1  14        1.45        1.16      0.30 o 
   3   1  14        0.26        0.23      0.34 o 
   4   1  14        1.71        2.00      0.38 o 
  -6   2  14       46.18       50.96      0.56 o 
  -5   2  14      169.03      180.67      7.29 o 
  -4   2  14        1.77        1.29      0.30 o 
  -3   2  14       78.07       78.79      1.27 o 
  -2   2  14        0.38       -0.06      0.41 o 
  -1   2  14        1.45        2.23      0.35 o 
   0   2  14       38.71       42.62      0.86 o 
   1   2  14       41.46       41.58      0.75 o 
   2   2  14        2.35        2.21      0.31 o 
   3   2  14        0.78        0.94      0.34 o 
   4   2  14        9.38       11.52      0.48 o 
  -6   3  14       12.02       11.51      0.38 o 
  -5   3  14       20.36       18.51      0.42 o 
  -4   3  14        5.73        5.82      0.56 o 
  -3   3  14       93.60       97.56      1.39 o 
  -2   3  14        0.07       -0.02      0.37 o 
  -1   3  14        2.39        2.31      0.27 o 
   0   3  14        1.23        0.26      0.40 o 
   1   3  14       12.60       11.37      0.36 o 
   2   3  14        0.98        1.73      0.29 o 
   3   3  14        4.94        5.70      0.36 o 
   4   3  14       11.05       13.00      0.36 o 
  -6   4  14        0.91        1.27      0.33 o 
  -5   4  14        7.54        6.85      0.33 o 
  -4   4  14       19.14       18.55      0.70 o 
  -3   4  14        8.74        9.01      0.49 o 
  -2   4  14       12.14       12.32      0.52 o 
  -1   4  14        2.44        1.67      0.30 o 
   0   4  14        5.93        5.79      0.47 o 
   1   4  14        0.51        0.56      0.31 o 
   2   4  14        1.31        0.52      0.34 o 
   3   4  14        1.36        1.17      0.40 o 
  -6   5  14        8.59        8.38      1.08 o 
  -5   5  14       21.53       22.86      0.46 o 
  -4   5  14       13.78       14.08      0.63 o 
  -3   5  14       29.42       31.08      1.91 o 
  -2   5  14        5.89        6.16      0.38 o 
  -1   5  14       23.02       22.54      0.59 o 
   0   5  14       13.19       14.87      0.51 o 
   1   5  14        9.66       11.53      0.41 o 
   2   5  14        0.13        0.12      0.28 o 
   3   5  14        0.28        0.30      0.24 o 
  -5   6  14        5.81        5.49      0.27 o 
  -4   6  14        0.06        0.03      0.44 o 
  -3   6  14        3.80        4.12      0.31 o 
  -2   6  14        1.75        1.84      0.32 o 
  -1   6  14        1.61        1.33      0.28 o 
   0   6  14        0.26        0.30      0.28 o 
   1   6  14        2.44        3.03      0.26 o 
   2   6  14        6.43        6.69      0.46 o 
  -5   7  14       15.90       15.16      0.88 o 
  -4   7  14        5.94        5.20      0.43 o 
  -3   7  14        2.83        3.47      0.26 o 
  -2   7  14        0.83        0.94      0.32 o 
  -1   7  14        6.00        6.40      0.35 o 
   0   7  14       18.19       22.20      0.85 o 
   1   7  14        0.02        0.02      0.28 o 
  -4   8  14        0.55        0.11      0.26 o 
  -3   8  14        0.12        0.19      0.39 o 
  -2   8  14        1.14        0.55      0.25 o 
  -1   8  14        0.31        0.01      0.40 o 
   0  -8  15        2.18        2.77      0.33 o 
   1  -8  15        0.10        0.12      0.21 o 
   2  -8  15       25.89       29.40      0.49 o 
  -2  -7  15        2.54        2.30      0.34 o 
  -1  -7  15        1.68        2.26      0.33 o 
   0  -7  15        4.02        4.71      0.24 o 
   1  -7  15        1.66        2.33      0.27 o 
   2  -7  15        8.74        9.42      0.45 o 
   3  -7  15        2.46        2.49      0.30 o 
  -2  -6  15        0.95        0.89      0.33 o 
  -1  -6  15        7.68        6.55      0.41 o 
   0  -6  15        1.07        1.79      0.26 o 
   1  -6  15        0.36        0.08      0.31 o 
   2  -6  15        4.25        4.42      0.45 o 
   3  -6  15        4.95        5.66      0.40 o 
  -3  -5  15       15.65       18.00      0.41 o 
  -2  -5  15        8.92        8.59      0.62 o 
  -1  -5  15       28.06       25.41      0.83 o 
   0  -5  15        5.94        5.38      0.41 o 
   1  -5  15       52.70       49.98      1.02 o 
   2  -5  15        0.52        0.51      0.29 o 
   3  -5  15        0.61        1.00      0.25 o 
   4  -5  15        5.57        6.88      0.34 o 
  -4  -4  15        7.86        8.71      0.28 o 
  -3  -4  15       15.90       17.90      0.82 o 
  -2  -4  15       20.50       19.93      0.74 o 
  -1  -4  15       13.32       10.60      0.70 o 
   0  -4  15      126.87      135.43      3.79 o 
   1  -4  15       46.78       43.51      0.67 o 
   2  -4  15        3.63        4.13      0.78 o 
   3  -4  15        0.90        0.79      0.26 o 
   4  -4  15        6.22        8.95      0.49 o 
  -4  -3  15        5.21        6.81      0.78 o 
  -3  -3  15        6.81        5.23      0.45 o 
  -2  -3  15       18.57       16.88      0.46 o 
  -1  -3  15        0.28        0.01      0.53 o 
   0  -3  15       15.51       17.33      0.76 o 
   1  -3  15        0.85        1.22      0.39 o 
   2  -3  15        0.30        0.76      0.44 o 
   3  -3  15        0.14       -0.20      0.41 o 
   4  -3  15        3.21        4.63      0.26 o 
  -5  -2  15        0.05       -0.06      0.27 o 
  -4  -2  15       16.95       17.93      0.57 o 
  -3  -2  15        2.41        2.69      0.66 o 
  -2  -2  15       63.72       56.75      0.71 o 
  -1  -2  15       11.64        9.70      0.66 o 
   0  -2  15        9.24        9.67      0.65 o 
   1  -2  15       16.67       15.20      0.72 o 
   2  -2  15        0.60        0.42      0.32 o 
   3  -2  15        0.12       -0.24      0.28 o 
   4  -2  15        4.35        4.57      0.27 o 
  -5  -1  15        0.23        0.48      0.32 o 
  -4  -1  15        0.03       -0.39      0.44 o 
  -3  -1  15        9.55       11.18      0.78 o 
  -2  -1  15       20.05       21.08      0.50 o 
  -1  -1  15        3.08        2.41      0.53 o 
   0  -1  15        7.93        6.89      0.58 o 
   1  -1  15       34.83       28.37      0.82 o 
   2  -1  15        0.07        1.05      0.34 o 
   3  -1  15       14.76       10.52      0.37 o 
   4  -1  15        0.02       -0.03      0.23 o 
  -5   0  15        2.65        3.80      0.38 o 
  -4   0  15        4.59        3.84      0.33 o 
  -3   0  15       12.53       13.52      0.46 o 
  -2   0  15       17.05       16.93      0.79 o 
  -1   0  15        8.48        8.71      0.64 o 
   0   0  15        4.32        4.48      0.52 o 
   1   0  15        3.24        2.99      0.51 o 
   2   0  15        4.39        3.42      0.38 o 
   3   0  15        0.63        0.39      0.32 o 
   4   0  15        1.68        1.64      0.23 o 
  -5   1  15       18.58       20.63      1.50 o 
  -4   1  15        0.64        1.74      0.33 o 
  -3   1  15       40.76       40.98      0.76 o 
  -2   1  15       63.72       64.36      2.03 o 
  -1   1  15       10.34        8.64      0.47 o 
   0   1  15       41.70       41.23      0.84 o 
   1   1  15       96.05       87.40      1.37 o 
   2   1  15        0.98        0.63      0.35 o 
   3   1  15        0.55        0.19      0.32 o 
   4   1  15        0.01        0.32      0.25 o 
  -5   2  15       29.05       32.33      0.59 o 
  -4   2  15        6.85        4.79      0.51 o 
  -3   2  15        0.74        2.11      0.54 o 
  -2   2  15        0.74        0.37      0.32 o 
  -1   2  15        0.01        0.44      0.38 o 
   0   2  15        1.05        1.73      0.47 o 
   1   2  15       20.61       21.60      0.58 o 
   2   2  15        0.05       -0.11      0.32 o 
   3   2  15        0.12        0.25      0.28 o 
  -5   3  15        0.97        1.46      0.32 o 
  -4   3  15        0.31        0.02      0.28 o 
  -3   3  15        0.71        0.81      0.57 o 
  -2   3  15       14.06       14.44      0.54 o 
  -1   3  15        6.50        5.86      0.43 o 
   0   3  15       99.61      115.55      0.93 o 
   1   3  15        1.52        0.78      0.25 o 
   2   3  15        0.01        0.01      0.24 o 
   3   3  15        3.26        4.56      0.43 o 
  -5   4  15        0.28        0.30      0.21 o 
  -4   4  15        0.38       -0.18      0.29 o 
  -3   4  15        1.36        1.23      0.42 o 
  -2   4  15        0.21       -0.09      0.31 o 
  -1   4  15       36.16       38.31      0.70 o 
   0   4  15      223.85      273.59      1.61 o 
   1   4  15        0.71        0.95      0.28 o 
   2   4  15        0.16        0.08      0.28 o 
   3   4  15       17.64       18.30      0.42 o 
  -5   5  15        0.20        0.19      0.20 o 
  -4   5  15        1.52        0.59      0.45 o 
  -3   5  15       10.01        8.42      0.44 o 
  -2   5  15        2.80        2.89      0.30 o 
  -1   5  15       35.36       37.76      0.77 o 
   0   5  15      106.37      125.49      0.92 o 
   1   5  15        1.63        1.82      0.26 o 
   2   5  15        1.18        1.80      0.36 o 
  -5   6  15        3.82        4.49      0.49 o 
  -4   6  15        0.24        0.17      0.39 o 
  -3   6  15        0.64        0.84      0.26 o 
  -2   6  15        0.13       -0.18      0.51 o 
  -1   6  15        8.00       10.93      0.92 o 
   0   6  15        6.87        8.29      0.30 o 
   1   6  15        1.28        1.75      0.24 o 
  -4   7  15        1.94        1.05      0.29 o 
  -3   7  15        0.00       -0.06      0.39 o 
  -2   7  15        0.13       -0.34      0.46 o 
  -1   7  15        9.79        8.72      0.54 o 
   0   7  15        4.50        5.33      0.37 o 
  -2   8  15        0.06       -0.09      0.30 o 
  -1  -7  16       42.83       49.15      0.62 o 
   0  -7  16        7.59        9.13      0.40 o 
   1  -7  16        0.10        0.00      0.25 o 
   2  -7  16        2.77        3.48      0.39 o 
  -2  -6  16        8.72        9.42      0.31 o 
  -1  -6  16        3.82        4.72      0.34 o 
   0  -6  16       19.76       24.89      0.44 o 
   1  -6  16        0.81        0.46      0.28 o 
   2  -6  16        0.31        0.65      0.33 o 
   3  -6  16        0.31        0.12      0.22 o 
  -3  -5  16        4.60        5.31      0.38 o 
  -2  -5  16       15.30       16.38      0.43 o 
  -1  -5  16        6.01        6.98      0.40 o 
   0  -5  16        0.18        0.51      0.25 o 
   1  -5  16       32.41       36.91      0.59 o 
   2  -5  16       19.53       16.92      0.59 o 
   3  -5  16        0.01        0.16      0.20 o 
  -3  -4  16        7.86        7.11      0.49 o 
  -2  -4  16        0.54        0.98      0.51 o 
  -1  -4  16       10.95       10.99      0.51 o 
   0  -4  16      117.30      138.21      1.53 o 
   1  -4  16       90.68       98.16      1.57 o 
   2  -4  16       46.88       50.07      2.99 o 
   3  -4  16        0.86        0.49      0.17 o 
   4  -4  16        4.88        6.19      0.24 o 
  -3  -3  16       33.45       31.37      0.67 o 
  -2  -3  16        6.56        7.43      0.58 o 
  -1  -3  16       71.62       64.59      1.12 o 
   0  -3  16       22.36       24.08      0.89 o 
   1  -3  16       58.25       56.63      4.47 o 
   2  -3  16       11.07       14.09      1.51 o 
   3  -3  16        2.42        2.23      0.26 o 
   4  -3  16        0.14        0.00      0.20 o 
  -4  -2  16       43.44       45.93      0.67 o 
  -3  -2  16        8.06        7.87      0.35 o 
  -2  -2  16        2.16        2.35      0.53 o 
  -1  -2  16        1.97        0.25      0.52 o 
   0  -2  16       10.42       12.95      0.67 o 
   1  -2  16       47.14       41.26      0.93 o 
   2  -2  16        7.39        7.12      0.85 o 
   3  -2  16        3.97        4.59      0.30 o 
   4  -2  16        0.10        0.44      0.16 o 
  -4  -1  16        0.00       -0.25      0.25 o 
  -3  -1  16        4.09        4.22      0.34 o 
  -2  -1  16       29.20       25.70      0.78 o 
  -1  -1  16        0.48       -0.02      0.47 o 
   0  -1  16        0.22        0.09      0.45 o 
   1  -1  16        0.57        0.38      0.32 o 
   2  -1  16       26.81       30.33      0.57 o 
   3  -1  16       16.47       16.07      0.90 o 
   4  -1  16        1.99        2.35      0.17 o 
  -5   0  16       18.32       24.67      0.42 o 
  -4   0  16        3.76        3.61      0.30 o 
  -3   0  16        1.10        0.91      0.32 o 
  -2   0  16       16.80       11.86      0.66 o 
  -1   0  16        1.72        2.19      0.54 o 
   0   0  16        0.06        0.27      0.46 o 
   1   0  16        1.95        2.11      0.33 o 
   2   0  16        6.00        5.81      0.36 o 
   3   0  16        2.17        1.74      0.22 o 
  -5   1  16        0.59        0.49      0.18 o 
  -4   1  16        0.08       -0.02      0.31 o 
  -3   1  16       11.49       10.32      0.63 o 
  -2   1  16       92.89       79.77      1.21 o 
  -1   1  16        1.02        0.86      0.47 o 
   0   1  16       19.85       18.11      0.66 o 
   1   1  16       11.10        9.69      0.59 o 
   2   1  16        0.86        1.37      0.32 o 
   3   1  16        0.03       -0.15      0.19 o 
  -5   2  16        5.25        5.77      0.36 o 
  -4   2  16        0.54        1.35      0.46 o 
  -3   2  16       17.22       18.81      0.72 o 
  -2   2  16        0.03       -0.14      0.37 o 
  -1   2  16        0.02        0.37      0.35 o 
   0   2  16        5.10        4.06      0.37 o 
   1   2  16        0.82        1.04      0.31 o 
   2   2  16        0.33        0.46      0.29 o 
   3   2  16        0.09        0.08      0.19 o 
  -5   3  16        0.51        0.58      0.31 o 
  -4   3  16        0.19        0.15      0.44 o 
  -3   3  16       36.68       35.70      2.33 o 
  -2   3  16       34.93       38.51      0.65 o 
  -1   3  16        6.99        5.38      0.42 o 
   0   3  16        0.57        0.29      0.34 o 
   1   3  16        7.66        5.99      0.36 o 
   2   3  16        2.97        3.11      0.27 o 
  -5   4  16        1.97        2.72      0.31 o 
  -4   4  16        0.43        0.66      0.35 o 
  -3   4  16       21.47       20.79      0.96 o 
  -2   4  16        2.24        2.12      0.41 o 
  -1   4  16       47.05       40.92      1.02 o 
   0   4  16       38.95       43.57      0.70 o 
   1   4  16        4.97        4.47      0.49 o 
   2   4  16        0.14        0.12      0.34 o 
  -5   5  16        2.48        1.53      0.24 o 
  -4   5  16        4.70        3.82      0.55 o 
  -3   5  16       11.72       12.42      0.66 o 
  -2   5  16        2.25        2.08      0.51 o 
  -1   5  16       70.98       74.02      2.80 o 
   0   5  16       20.63       26.62      0.51 o 
   1   5  16        1.61        1.56      0.39 o 
  -4   6  16        0.38        0.59      0.27 o 
  -3   6  16        7.67        7.58      0.51 o 
  -2   6  16        0.77        1.48      0.47 o 
  -1   6  16        8.93       10.16      0.35 o 
   0   6  16        0.82        0.42      0.23 o 
  -2   7  16        0.62        1.08      0.34 o 
  -1   7  16        0.00        0.10      0.30 o 
  -1  -6  17        1.50        2.68      0.24 o 
   0  -6  17        0.13       -0.11      0.39 o 
   1  -6  17        0.35        0.52      0.25 o 
   2  -6  17        3.29        3.88      0.26 o 
  -2  -5  17       11.74       11.81      0.33 o 
  -1  -5  17        4.21        5.27      0.40 o 
   0  -5  17        4.86        5.06      0.24 o 
   1  -5  17        0.46        0.92      0.26 o 
   2  -5  17        2.88        1.86      0.32 o 
  -3  -4  17        6.81        7.20      0.26 o 
  -2  -4  17        0.39        0.29      0.45 o 
  -1  -4  17        7.93        7.42      0.56 o 
   0  -4  17        4.82        4.94      0.59 o 
   1  -4  17       15.73       13.40      0.78 o 
   2  -4  17       39.83       39.08      0.64 o 
   3  -4  17        1.29        0.98      0.22 o 
  -3  -3  17        0.08        0.00      0.41 o 
  -2  -3  17       13.23       16.49      0.63 o 
  -1  -3  17       12.36       12.56      0.55 o 
   0  -3  17        7.05        9.53      0.61 o 
   1  -3  17        7.28        6.30      0.48 o 
   2  -3  17       13.35       14.96      0.55 o 
   3  -3  17        0.95        1.18      0.14 o 
  -4  -2  17        0.67        0.36      0.29 o 
  -3  -2  17        0.32        0.39      0.40 o 
  -2  -2  17        9.33        7.57      0.56 o 
  -1  -2  17        2.69        1.70      0.48 o 
   0  -2  17        0.13        0.19      0.34 o 
   1  -2  17        6.79        7.30      0.50 o 
   2  -2  17        3.84        2.99      0.42 o 
   3  -2  17        1.97        1.46      0.14 o 
  -3  -1  17        0.65        0.98      0.42 o 
  -2  -1  17        3.94        2.81      0.50 o 
  -1  -1  17        1.82        1.73      0.46 o 
   0  -1  17        5.20        5.34      0.53 o 
   1  -1  17        1.11        1.41      0.46 o 
   2  -1  17        1.73        2.53      0.22 o 
   3  -1  17        2.97        2.43      0.20 o 
  -4   0  17       10.23       11.18      0.44 o 
  -3   0  17        1.34        0.69      0.45 o 
  -2   0  17        0.91        0.64      0.47 o 
  -1   0  17        2.74        2.19      0.49 o 
   0   0  17        2.49        3.83      0.48 o 
   1   0  17        7.77        7.28      0.50 o 
   2   0  17        1.17        0.86      0.21 o 
   3   0  17        3.27        4.25      0.20 o 
  -4   1  17        0.03       -0.02      0.36 o 
  -3   1  17       31.43       30.52      0.75 o 
  -2   1  17        1.92        2.31      0.49 o 
  -1   1  17       19.00       17.89      0.66 o 
   0   1  17       10.96       11.30      0.54 o 
   1   1  17        4.01        2.53      0.32 o 
   2   1  17        0.86        0.43      0.19 o 
  -4   2  17        2.26        2.22      0.40 o 
  -3   2  17       16.07       14.54      0.61 o 
  -2   2  17       21.49       19.19      0.67 o 
  -1   2  17        3.64        4.53      0.48 o 
   0   2  17        9.51       11.53      0.55 o 
   1   2  17        1.09        0.82      0.29 o 
   2   2  17        0.20        0.33      0.24 o 
  -4   3  17        7.98        9.06      0.46 o 
  -3   3  17        7.96        6.00      0.50 o 
  -2   3  17       26.65       28.86      0.70 o 
  -1   3  17        2.42        2.35      0.26 o 
   0   3  17        0.31       -0.01      0.29 o 
   1   3  17        5.57        5.55      0.38 o 
   2   3  17        4.97        4.59      0.35 o 
  -4   4  17        0.00        0.07      0.32 o 
  -3   4  17        0.44        0.61      0.40 o 
  -2   4  17        2.95        3.86      0.32 o 
  -1   4  17        3.61        4.31      0.37 o 
   0   4  17        9.49       11.59      0.55 o 
   1   4  17        1.04        1.20      0.37 o 
  -3   5  17       16.58       17.50      0.43 o 
  -2   5  17        0.30        0.37      0.27 o 
  -1   5  17        7.22        6.87      0.34 o 
   0   5  17        0.84        0.90      0.35 o 
  -1  -5  18       14.42       16.15      0.44 o 
   0  -5  18       13.84       17.64      0.47 o 
   1  -5  18        1.34        1.00      0.22 o 
  -2  -4  18        1.41        0.68      0.23 o 
  -1  -4  18       10.25        9.74      0.33 o 
   0  -4  18        3.82        3.72      0.25 o 
   1  -4  18        4.89        4.19      0.35 o 
   2  -4  18        0.80        0.65      0.22 o 
  -2  -3  18        0.35        0.19      0.40 o 
  -1  -3  18       22.40       24.09      0.67 o 
   0  -3  18        1.52        2.25      0.44 o 
   1  -3  18        0.01       -0.20      0.34 o 
   2  -3  18        2.92        1.90      0.20 o 
  -3  -2  18        5.87        4.84      0.41 o 
  -2  -2  18        2.27        2.66      0.47 o 
  -1  -2  18        1.15        0.80      0.32 o 
   0  -2  18        1.11        1.33      0.28 o 
   1  -2  18        7.53        8.62      0.46 o 
   2  -2  18        0.09        0.32      0.29 o 
  -3  -1  18        3.01        3.54      0.39 o 
  -2  -1  18        1.21        1.22      0.44 o 
  -1  -1  18       10.86       10.75      0.56 o 
   0  -1  18        0.03       -0.08      0.28 o 
   1  -1  18       19.63       15.97      1.15 o 
   2  -1  18        3.07        2.03      0.34 o 
  -3   0  18        0.25        0.31      0.37 o 
  -2   0  18        6.98        5.59      0.48 o 
  -1   0  18        0.00        0.27      0.42 o 
   0   0  18        1.36        3.09      0.31 o 
   1   0  18       13.44       12.38      0.90 o 
   2   0  18        3.23        3.33      0.35 o 
  -4   1  18        2.06        1.71      0.27 o 
  -3   1  18        4.50        4.93      0.44 o 
  -2   1  18        6.05        7.01      0.49 o 
  -1   1  18        0.14        0.09      0.41 o 
   0   1  18        0.81        1.11      0.27 o 
   1   1  18        0.27        0.73      0.26 o 
   2   1  18        2.44        2.18      0.27 o 
  -4   2  18        1.40        0.93      0.27 o 
  -3   2  18        1.01        0.84      0.37 o 
  -2   2  18        0.20        0.01      0.40 o 
  -1   2  18        4.84        6.54      0.31 o 
   0   2  18        0.19        0.13      0.26 o 
   1   2  18        5.52        5.10      0.28 o 
  -3   3  18        0.81        0.80      0.34 o 
  -2   3  18        0.01        0.04      0.24 o 
  -1   3  18        0.09        0.19      0.32 o 
   0   3  18        0.22        0.16      0.23 o 
   1   3  18        2.29        2.35      0.33 o 
  -3   4  18        0.31        0.01      0.26 o 
  -2   4  18       15.60       17.53      0.49 o 
  -1   4  18       14.18       15.63      0.50 o 
   0   4  18        0.01       -0.06      0.32 o 
   0  -3  19       27.11       26.92      0.44 o 
   1  -3  19        1.55        2.09      0.22 o 
  -2  -2  19        2.43        1.62      0.33 o 
  -1  -2  19        4.15        3.86      0.34 o 
   0  -2  19        0.15        0.06      0.29 o 
   1  -2  19        3.57        4.55      0.32 o 
  -2  -1  19        4.49        7.35      0.31 o 
  -1  -1  19        7.57        8.69      0.29 o 
   0  -1  19        2.06        3.18      0.24 o 
   1  -1  19        0.07        0.20      0.28 o 
  -2   0  19        0.00        0.00      0.36 o 
  -1   0  19        0.18        0.51      0.25 o 
   0   0  19        8.48       13.22      0.35 o 
   1   0  19       12.57       11.54      0.40 o 
  -3   1  19        4.85        2.73      0.29 o 
  -2   1  19        0.39        0.56      0.34 o 
  -1   1  19        3.43        3.37      0.26 o 
   0   1  19        4.58        5.11      0.38 o 
  -2   2  19        0.57        1.01      0.20 o 
  -1   2  19        1.32        0.76      0.22 o 
   0   2  19        0.39       -0.02      0.30 o 
  -2   3  19       13.63       13.42      0.38 o 
  -1   3  19        9.02        9.41      0.38 o 
                                                 
